# Supplementary material for: BMP4 depletion by miR-200 inhibits tumorigenesis and metastasis of lung adenocarcinoma cells
Source: Mol Cancer. 2015 Sep 22;14:173. doi: 10.1186/s12943-015-0441-y (PMC4580148; doi:10.1186/s12943-015-0441-y)
Supplement: Additional file 2: Table S1. — Differentially expressed genes between 344SQ-NTC and 344SQ-Bmp4-KD cells. Table S2. qRT-PCR primers used in this study. (ZIP 205 kb) [file 12943_2015_441_MOESM2_ESM.zip]

Archive with 2 entries (2 files):
- Additional file 2/Table S1. microarray.xlsx
- Additional file 2/Table S2. primers.pdf
