# Supplementary material for: BMP4 depletion by miR-200 inhibits tumorigenesis and metastasis of lung adenocarcinoma cells
Source: Mol Cancer. 2015 Sep 22;14:173. doi: 10.1186/s12943-015-0441-y (PMC4580148; doi:10.1186/s12943-015-0441-y)
Supplement: Additional file 2: Table S1. — Differentially expressed genes between 344SQ-NTC and 344SQ-Bmp4-KD cells. Table S2. qRT-PCR primers used in this study. (ZIP 205 kb) [file 12943_2015_441_MOESM2_ESM.zip › Additional file 2/Table S1. microarray.xlsx]

## Sheet: Sheet1
Table S1. Differentially expressed genes between 344SQ-NTC and 344SQ-Bmp4-KD cells.
probe set	Entrez Gene	Gene Symbol	Gene Title	Fold change	p-value
1438609_x_at	21953	Tnni2	troponin I, skeletal, fast 2	38.604	0.00519187
1437846_x_at	56175	Bace2	beta-site APP-cleaving enzyme 2	23.0552	0.000821471
1438645_x_at	56175	Bace2	beta-site APP-cleaving enzyme 2	21.3369	0.00220045
1421704_a_at	18705	Pik3c2g	phosphatidylinositol 3-kinase, C2 domain containing, gamma polypeptide	18.9717	0.00223319
1458407_s_at	106580	AI429294	Expressed sequence AI429294	14.4677	0.00299957
1421078_at	69852	Tcf23	transcription factor 23	13.5802	0.00731887
1450079_at	27206	Nrk	Nik related kinase	12.9607	1.32407e-05
1424549_at	70059	Degs2	degenerative spermatocyte homolog 2 (Drosophila), lipid desaturase	12.9314	0.000126147
1434429_at	238266	Syt16	synaptotagmin XVI	11.3361	2.78998e-05
1435716_x_at	20646	Snrpn	small nuclear ribonucleoprotein N	11.049	0.00247104
1437950_at	212326	BC035537	cDNA sequence BC035537	9.7253	4.54212e-05
1444311_at	---	---	---	9.46582	0.00289645
1448955_s_at	27062	Cadps	Ca<2+>dependent activator protein for secretion	9.01433	1.22804e-05
1418213_at	94179	Krt23	keratin 23	8.98066	2.26323e-06
1443273_at	13837	Epha3	Eph receptor A3	8.86943	0.0258201
1457239_at	20963	Syk	Spleen tyrosine kinase	8.85824	0.0313605
1441706_at	114873	Dscaml1	Down syndrome cell adhesion molecule-like 1	8.77789	0.000128185
1440094_at	407795	BC030870	cDNA sequence BC030870	7.97072	7.38521e-06
1439231_at	---	---	---	7.87907	3.2047e-05
1443552_at	381522	E230008N13Rik	RIKEN cDNA E230008N13 gene	7.81881	0.0321196
1440411_at	---	---	Transcribed locus	7.77887	0.0011426
1455793_at	212326	BC035537	cDNA sequence BC035537	7.61148	1.66772e-07
1449740_s_at	13511	Dsg2	desmoglein 2	7.52227	2.52141e-05
1429068_at	72842	2810488G03Rik	RIKEN cDNA 2810488G03 gene	7.48547	0.00433954
1458342_at	627191	Tmem90a	transmembrane protein 90a	7.43381	0.00240981
1422514_at	11568	Aebp1	AE binding protein 1	7.41254	0.0013316
1448766_at	14618	Gjb1	gap junction membrane channel protein beta 1	7.28098	0.014194
1433392_at	---	---	---	7.19707	0.0162494
1421516_at	14536	Nr6a1	nuclear receptor subfamily 6, group A, member 1	7.16276	0.00250265
1432445_at	69578	2310016G11Rik	RIKEN cDNA 2310016G11 gene	7.14916	0.0494013
1439716_at	330890	Piwil4	piwi-like homolog 4 (Drosophila)	7.12365	0.0174056
1421744_at	22164	Tnfsf4	tumor necrosis factor (ligand) superfamily, member 4	7.06088	0.0128809
1426261_s_at	22236 /// 394430 /// 394432 /// 394433 /// 394434 /// 394435 /// 394436 /// 94284	Ugt1a2 /// Ugt1a6a /// Ugt1a10 /// Ugt1a7c /// Ugt1a5 /// Ugt1a9 /// Ugt1a6b /// Ugt1a1	UDP glucuronosyltransferase 1 family, polypeptide A2 /// UDP glucuronosyltransferase 1 family, polypeptide A6A /// UDP glycosyltransferase 1 family, polypeptide A10 /// UDP glucuronosyltransferase 1 family, polypeptide A7C /// UDP glucuronosyltransferase 1 family, polypeptide A5 /// UDP glucuronosyltransferase 1 family, polypeptide A9 /// UDP glucuronosyltransferase 1 family, polypeptide A6B /// …	7.03478	1.70567e-06
1439675_at	399624	4933429D07Rik	RIKEN cDNA 4933429D07 gene	6.9581	0.00184041
1426768_at	73390	1700060H10Rik	RIKEN cDNA 1700060H10 gene	6.93352	0.0265112
1439476_at	13511	Dsg2	desmoglein 2	6.78091	5.20579e-06
1416263_at	56325	Abcb9	ATP-binding cassette, sub-family B (MDR/TAP), member 9	6.64963	0.0392045
1459028_at	70683	Utp20	UTP20, small subunit (SSU) processome component, homolog (yeast)	6.5069	0.00103611
1441159_at	329650	Med12l	mediator of RNA polymerase II transcription, subunit 12 homolog (yeast)-like	6.47725	0.0158471
1445470_at	235580 /// 669304	EG235580 /// LOC669304	predicted gene, EG235580 /// similar to alpha 3 type VI collagen isoform 4 precursor	6.46256	0.0147973
1442133_at	211488	Gm237	gene model 237, (NCBI)	6.26137	0.0124355
1444576_at	75212	Rnf121	Ring finger protein 121	6.18723	0.0187779
1427741_x_at	18089	Nkx2-3	NK2 transcription factor related, locus 3 (Drosophila)	6.18228	0.0220552
1420031_at	12649	Chek1	checkpoint kinase 1 homolog (S. pombe)	5.95274	0.00562368
1451336_at	16855	Lgals4	lectin, galactose binding, soluble 4	5.94569	1.17874e-06
1425912_at	214552	Cep164	centrosomal protein 164	5.93128	0.046583
1452576_at	111507	Igh	Immunoglobulin heavy chain complex	5.84957	0.0207773
1454866_s_at	209195	Clic6	chloride intracellular channel 6	5.82412	1.37356e-08
1449739_at	19210	Ptdss1	Phosphatidylserine synthase 1	5.80304	0.0489208
1421041_s_at	14857 /// 14858	Gsta1 /// Gsta2	glutathione S-transferase, alpha 1 (Ya) /// glutathione S-transferase, alpha 2 (Yc2)	5.73628	9.3132e-05
1439992_at	636931	Trim71	Tripartite motif-containing 71	5.71246	0.00139714
1426260_a_at	22236 /// 394430 /// 394432 /// 394433 /// 394434 /// 394435 /// 394436 /// 94284	Ugt1a2 /// Ugt1a6a /// Ugt1a10 /// Ugt1a7c /// Ugt1a5 /// Ugt1a9 /// Ugt1a6b /// Ugt1a1	UDP glucuronosyltransferase 1 family, polypeptide A2 /// UDP glucuronosyltransferase 1 family, polypeptide A6A /// UDP glycosyltransferase 1 family, polypeptide A10 /// UDP glucuronosyltransferase 1 family, polypeptide A7C /// UDP glucuronosyltransferase 1 family, polypeptide A5 /// UDP glucuronosyltransferase 1 family, polypeptide A9 /// UDP glucuronosyltransferase 1 family, polypeptide A6B /// …	5.69793	3.67122e-06
1418762_at	13136	Cd55	CD55 antigen	5.64928	2.25069e-07
1436496_at	75488	1700012O15Rik	RIKEN cDNA 1700012O15 gene	5.61988	0.000530687
1449863_a_at	13395	Dlx5	distal-less homeobox 5	5.58753	0.0164471
1438551_at	18014	Neurog1	neurogenin 1	5.49895	0.0260818
1459570_at	18241	Gpr143	G protein-coupled receptor 143	5.45729	0.00640871
1449588_at	11304	Abca4	ATP-binding cassette, sub-family A (ABC1), member 4	5.4135	0.0419345
1429026_at	71059	Hexim2	hexamthylene bis-acetamide inducible 2	5.4012	0.00231384
1417803_at	66183	1110032A04Rik	RIKEN cDNA 1110032A04 gene	5.33362	8.61352e-05
1420241_at	---	---	---	5.31093	0.00754213
1424367_a_at	26557	Homer2	homer homolog 2 (Drosophila)	5.25579	2.73256e-07
1438598_at	216148	Shc2	src homology 2 domain-containing transforming protein C2	5.23197	0.0360988
1427704_a_at	14427	Galr1	galanin receptor 1	5.21906	0.0215938
1417888_at	66597	Trim13	tripartite motif protein 13	5.1783	0.0102394
1421040_a_at	14858	Gsta2	glutathione S-transferase, alpha 2 (Yc2)	4.99128	0.00169837
1429994_s_at	72303	Cyp2c65	cytochrome P450, family 2, subfamily c, polypeptide 65	4.96712	1.49961e-05
1457994_at	75326	4930563J15Rik	RIKEN cDNA 4930563J15 gene	4.95962	0.0138671
1453264_at	73608	Marveld3	MARVEL (membrane-associating) domain containing 3	4.92213	0.000124341
1460465_at	68169	A930038C07Rik	RIKEN cDNA A930038C07 gene	4.88238	1.96921e-05
1460593_at	96935	Susd4	sushi domain containing 4	4.87147	0.0486201
1417275_at	17153	Mal	myelin and lymphocyte protein, T-cell differentiation protein	4.82678	9.72986e-06
1420461_at	19882	Mst1r	macrophage stimulating 1 receptor (c-met-related tyrosine kinase)	4.81661	0.000251754
1447913_x_at	100986	Akap9	A kinase (PRKA) anchor protein (yotiao) 9	4.76712	8.4042e-05
1421420_at	12777	Ccr10	chemokine (C-C motif) receptor 10	4.73355	0.0169715
1443652_x_at	114715	Spred1	sprouty protein with EVH-1 domain 1, related sequence	4.71054	0.0189265
1422533_at	13121	Cyp51	cytochrome P450, family 51	4.70653	8.45577e-06
1455454_at	432720	Akr1c19	aldo-keto reductase family 1, member C19	4.6995	3.28565e-05
1422071_at	16857	Lgals6	lectin, galactose binding, soluble 6	4.67549	0.000264212
1422534_at	13121	Cyp51	cytochrome P450, family 51	4.64374	3.89417e-06
1421989_s_at	23972	Papss2	3'-phosphoadenosine 5'-phosphosulfate synthase 2	4.62088	2.04717e-05
1425146_at	223648	2410075B13Rik	RIKEN cDNA 2410075B13 gene	4.6116	0.000124795
1420725_at	192289	Tmlhe	trimethyllysine hydroxylase, epsilon	4.58105	3.49141e-05
1431397_at	---	---	---	4.55905	0.028258
1431562_at	70874	4921513I03Rik	RIKEN cDNA 4921513I03 gene	4.46184	0.0133981
1449247_at	73353	Actrt2	actin-related protein T2	4.44333	0.00169371
1443371_at	320226	4930473A06Rik	RIKEN cDNA 4930473A06 gene	4.42829	1.34329e-05
1422160_at	15042	H2-T24	histocompatibility 2, T region locus 24	4.4152	0.0354647
1430207_at	66783	4933437N03Rik	RIKEN cDNA 4933437N03 gene	4.38534	0.0486729
1431482_at	72914	2900012M01Rik	RIKEN cDNA 2900012M01 gene	4.37889	7.88226e-05
1432571_at	---	---	---	4.37536	0.031038
1458683_at	320832 /// 673172	Sirpb1 /// LOC673172	signal-regulatory protein beta 1 /// similar to SIRP beta 1 isoform 1	4.31949	0.0137045
1427632_x_at	13137	Daf2	decay accelerating factor 2	4.27499	0.00211792
1447845_s_at	22361	Vnn1	vanin 1	4.26229	2.10149e-05
1446526_at	105398	9330199F22Rik	RIKEN cDNA 9330199F22 gene	4.25098	0.000288194
1421594_a_at	83671	Sytl2	synaptotagmin-like 2	4.21243	1.51926e-05
1457290_at	17116	Mab21l1	mab-21-like 1 (C. elegans)	4.21	0.0448383
1432018_at	17173	Ascl2	achaete-scute complex homolog-like 2 (Drosophila)	4.2036	0.0468187
1446819_at	19384	Ran	RAN, member RAS oncogene family	4.16787	0.00750535
1416236_a_at	14012	Eva1	epithelial V-like antigen 1	4.03769	1.12895e-05
1444505_at	328365	Zmiz1	zinc finger, MIZ-type containing 1	4.03131	0.0341275
1448265_x_at	14012	Eva1	epithelial V-like antigen 1	3.98202	3.24596e-06
1433183_at	77731	6720477C19Rik	RIKEN cDNA 6720477C19 gene	3.97323	0.0253536
1417952_at	13110	Cyp2j6	cytochrome P450, family 2, subfamily j, polypeptide 6	3.88771	0.0348534
1420726_x_at	192289	Tmlhe	trimethyllysine hydroxylase, epsilon	3.87104	4.11375e-05
1418452_at	14702	Gng2	guanine nucleotide binding protein (G protein), gamma 2 subunit	3.86439	0.0163925
1420310_at	---	---	---	3.86122	0.0310898
1422836_at	171170	Mbnl3	muscleblind-like 3 (Drosophila)	3.84883	4.08979e-05
1418239_at	103161	Apof	apolipoprotein F	3.84441	0.046364
1440527_at	---	---	Transcribed locus	3.82358	0.000181659
1426215_at	13195	Ddc	dopa decarboxylase	3.82106	0.000270101
1450143_at	19419	Rasgrp1	RAS guanyl releasing protein 1	3.81748	0.0245208
1455151_at	100986	Akap9	A kinase (PRKA) anchor protein (yotiao) 9	3.78739	0.000637044
1454093_at	71290	4933436I20Rik	RIKEN cDNA 4933436I20 gene	3.78318	0.0160399
1440204_at	67293	3110039M20Rik	RIKEN cDNA 3110039M20 gene	3.73085	0.000562361
1449109_at	216233	Socs2	suppressor of cytokine signaling 2	3.73026	2.15274e-05
1443209_at	319179	Hist1h2be	Histone cluster 1, H2be	3.7232	0.0410212
1417957_a_at	66805	Tspan1	tetraspanin 1	3.67963	0.00312929
1427960_at	100727	Ugt2b34	UDP glucuronosyltransferase 2 family, polypeptide B34	3.66926	1.51298e-05
1439224_at	70797	Ankib1	Ankyrin repeat and IBR domain containing 1	3.6452	0.0217866
1441137_at	83675	Bicc1	bicaudal C homolog 1 (Drosophila)	3.59619	0.000210566
1452114_s_at	16011	Igfbp5	insulin-like growth factor binding protein 5	3.59293	4.42639e-06
1435769_at	100986	Akap9	A kinase (PRKA) anchor protein (yotiao) 9	3.5863	7.11853e-07
1434510_at	23972	Papss2	3'-phosphoadenosine 5'-phosphosulfate synthase 2	3.56439	2.17417e-05
1453592_at	109245	Lrrc39	leucine rich repeat containing 39	3.54693	0.00152191
1453956_a_at	18647	Pftk1	PFTAIRE protein kinase 1	3.54286	0.00436268
1429698_at	545725	Mterf	mitochondrial transcription termination factor	3.53925	1.40812e-05
1452516_at	545814 /// 622474	LOC545814 /// 4931427P12Rik	sperm motility kinase 2-like /// RIKEN cDNA 4931427P12 gene	3.53819	0.038353
1457697_at	207686	A330021E22Rik	RIKEN cDNA A330021E22 gene	3.4853	0.000212357
1425127_at	15493	Hsd3b2	hydroxy-delta-5-steroid dehydrogenase, 3 beta- and steroid delta-isomerase 2	3.48503	8.69085e-05
1427023_at	70911	Phyhipl	phytanoyl-CoA hydroxylase interacting protein-like	3.4723	0.0128299
1445741_at	320472	Ppm1e	protein phosphatase 1E (PP2C domain containing)	3.45726	0.0339841
1430240_a_at	12745	Clgn	calmegin	3.36475	0.0289272
1455087_at	52480	D7Ertd715e	DNA segment, Chr 7, ERATO Doi 715, expressed	3.36132	1.27934e-05
1452508_x_at	69202	Ptms	Parathymosin	3.34899	0.00381269
1418507_s_at	216233	Socs2	suppressor of cytokine signaling 2	3.3446	6.74539e-05
1449814_at	14296	Frat1	frequently rearranged in advanced T-cell lymphomas	3.33606	0.0496243
1443383_at	171170	Mbnl3	Muscleblind-like 3 (Drosophila)	3.33524	0.000244287
1415997_at	56338	Txnip	thioredoxin interacting protein	3.27645	0.000614797
1427942_at	237504	Pamci	peptidylglycine alpha-amidating monooxygenase COOH-terminal interactor	3.22793	0.00109613
1448873_at	18260	Ocln	occludin	3.21438	3.83831e-05
1442776_at	75578	2310009E04Rik	RIKEN cDNA 2310009E04 gene	3.21432	0.000112215
1443858_at	552905	LOC552905	Hypothetical LOC552905	3.20519	0.000307653
1440796_at	207686	A330021E22Rik	RIKEN cDNA A330021E22 gene	3.17811	0.000189314
1416889_at	21953	Tnni2	troponin I, skeletal, fast 2	3.15904	0.00113792
1421186_at	12772	Ccr2	chemokine (C-C motif) receptor 2	3.14091	0.0150666
1447912_x_at	100986	Akap9	A kinase (PRKA) anchor protein (yotiao) 9	3.13549	0.000110494
1450966_at	74114	Crot	carnitine O-octanoyltransferase	3.13028	5.60043e-06
1431980_a_at	57344	As3mt	arsenic (+3 oxidation state) methyltransferase	3.1158	7.60185e-06
1451407_at	72058	Jam4	junction adhesion molecule 4	3.09145	7.40331e-06
1446100_at	27223	Trp53bp1	Transformation related protein 53 binding protein 1	3.07841	1.79864e-05
1428716_at	71382	Pex1	peroxisome biogenesis factor 1	3.062	0.000221323
1418648_at	112407	Egln3	EGL nine homolog 3 (C. elegans)	3.06049	0.00156105
1418989_at	13034	Ctse	cathepsin E	3.05908	4.79465e-05
1436964_at	52480	D7Ertd715e	DNA segment, Chr 7, ERATO Doi 715, expressed	3.05035	3.42901e-06
1429319_at	74734	Rhoh	ras homolog gene family, member H	3.04211	0.0147724
1441269_at	244653	Hydin	Hydrocephalus inducing	3.03986	0.0401253
1423484_at	83675	Bicc1	bicaudal C homolog 1 (Drosophila)	3.02509	8.93521e-06
1444290_at	74051	Steap2	six transmembrane epithelial antigen of prostate 2	3.01927	3.71519e-05
1452568_at	14486	Gcap8	granule cell antiserum positive 8	3.01465	0.0156757
1450646_at	13121	Cyp51	cytochrome P450, family 51	3.0131	3.68383e-05
1451506_at	17260	Mef2c	myocyte enhancer factor 2C	3.00939	0.0397119
1456030_at	50794	Klf13	Kruppel-like factor 13	3.00546	0.0385341
1426523_a_at	67980	Gnpda2	glucosamine-6-phosphate deaminase 2	2.96313	0.000102211
1454604_s_at	269831	Tspan12	tetraspanin 12	2.95999	0.0330172
1452085_at	67210	Gatad1	GATA zinc finger domain containing 1	2.95732	0.000916708
1421299_a_at	16842	Lef1	lymphoid enhancer binding factor 1	2.95446	0.0474961
1459370_at	140723	Cacng5	Calcium channel, voltage-dependent, gamma subunit 5	2.94833	0.0415087
1426235_a_at	14645	Glul	glutamate-ammonia ligase (glutamine synthetase)	2.94142	8.23378e-05
1438665_at	58994	Smpd3	sphingomyelin phosphodiesterase 3, neutral	2.93997	0.000184909
1417089_a_at	12716	Ckmt1	creatine kinase, mitochondrial 1, ubiquitous	2.93566	0.0055288
1417802_at	66183	1110032A04Rik	RIKEN cDNA 1110032A04 gene	2.93216	3.15741e-06
1427961_s_at	100727	Ugt2b34	UDP glucuronosyltransferase 2 family, polypeptide B34	2.90816	5.56898e-05
1456824_at	234725	Zfp612	zinc finger protein 612	2.89037	0.00960885
1451258_at	72373	Psca	prostate stem cell antigen	2.88905	4.66394e-06
1449979_a_at	72902	Spock3	sparc/osteonectin, cwcv and kazal-like domains proteoglycan 3	2.88152	0.0256819
1455859_at	207686	A330021E22Rik	RIKEN cDNA A330021E22 gene	2.87133	0.000110351
1426284_at	66809	Krt20	keratin 20	2.84736	4.66752e-06
1418930_at	15945	Cxcl10	chemokine (C-X-C motif) ligand 10	2.83197	0.0102519
1430357_at	15081	H3f3b	H3 histone, family 3B	2.82432	0.00342509
1456706_at	108962	4833441D16Rik	RIKEN cDNA 4833441D16 gene	2.81874	0.00047632
1419836_at	---	---	---	2.81816	0.0352794
1446071_at	74051	Steap2	six transmembrane epithelial antigen of prostate 2	2.81175	6.08224e-05
1442534_at	269132	Glt25d2	Glycosyltransferase 25 domain containing 2	2.7968	0.0478516
1438195_at	333433 /// 672508	Gpd1l /// LOC672508	glycerol-3-phosphate dehydrogenase 1-like /// similar to glycerol-3-phosphate dehydrogenase 1-like	2.7943	4.01527e-05
1441351_at	70797	Ankib1	Ankyrin repeat and IBR domain containing 1	2.78654	3.69517e-05
1433957_at	269623	C030048B08Rik	RIKEN cDNA C030048B08 gene	2.78337	0.000133832
1459815_at	332934	Zmynd12	zinc finger, MYND domain containing 12	2.77624	0.041172
1439489_at	107221	Gpr120	G protein-coupled receptor 120	2.77083	2.53892e-06
1437082_at	100986	Akap9	A kinase (PRKA) anchor protein (yotiao) 9	2.76494	0.00011743
1441476_at	216233	Socs2	suppressor of cytokine signaling 2	2.7602	0.00582061
1451614_a_at	11704	Amelx	amelogenin X chromosome	2.75764	0.0014865
1426268_at	231293	C130090K23Rik	RIKEN cDNA C130090K23 gene	2.75649	0.024261
1417580_s_at	20341	Selenbp1	selenium binding protein 1	2.74575	0.000103312
1434678_at	171170	Mbnl3	muscleblind-like 3 (Drosophila)	2.74071	0.000161126
1424698_s_at	227960	Gca	grancalcin	2.73384	0.000120911
1438773_at	74051	Steap2	six transmembrane epithelial antigen of prostate 2	2.7087	0.000126395
1451046_at	22761	Zfpm1	zinc finger protein, multitype 1	2.70391	6.30139e-05
1449989_at	17225	Mcpt2	mast cell protease 2	2.68329	2.80496e-05
1460617_s_at	270192	Rab6b	RAB6B, member RAS oncogene family	2.67642	0.0257055
1425510_at	226778	Mark1	MAP/microtubule affinity-regulating kinase 1	2.65806	0.0388001
1436304_at	77220	C030003D03Rik	RIKEN cDNA C030003D03 gene	2.6551	0.00249421
1451451_at	227960	Gca	grancalcin	2.65477	5.44911e-07
1451905_a_at	17857	Mx1	myxovirus (influenza virus) resistance 1	2.64652	0.015518
1436543_at	207704	Gtpbp10	GTP-binding protein 10 (putative)	2.64542	6.43005e-08
1427217_at	218311	Zfp455	zinc finger protein 455	2.63874	0.00184196
1439317_at	79264	Krit1	KRIT1, ankyrin repeat containing	2.63499	9.22968e-05
1443374_at	---	---	Transcribed locus	2.63443	0.0461212
1416049_at	104174	Gldc	glycine decarboxylase	2.60636	0.000128497
1418138_at	53315	Sult1d1	sulfotransferase family 1D, member 1	2.60019	0.0252407
1417486_at	20420	Shd	src homology 2 domain-containing transforming protein D	2.58832	0.0113765
1446715_at	672028	LOC672028	similar to ATP binding cassette, sub-family A (ABC1), member 13	2.58084	0.00152192
1436399_s_at	27206	Nrk	Nik related kinase	2.55729	0.00981706
1430198_at	67280	3110009F21Rik	RIKEN cDNA 3110009F21 gene	2.55441	6.12564e-05
1442125_at	79264	Krit1	KRIT1, ankyrin repeat containing	2.55002	0.000115534
1430393_at	66574	2510017J16Rik	RIKEN cDNA 2510017J16 gene	2.5443	0.00133551
1454124_at	73453	1700067K01Rik	RIKEN cDNA 1700067K01 gene	2.53005	0.00616336
1416203_at	11826	Aqp1	aquaporin 1	2.4913	3.71958e-05
1460060_at	---	---	---	2.48613	0.00417134
1416702_at	20713	Serpini1	serine (or cysteine) peptidase inhibitor, clade I, member 1	2.48113	0.00352782
1455812_x_at	246154	Vasn	vasorin	2.47913	9.79832e-05
1447985_s_at	70797	Ankib1	ankyrin repeat and IBR domain containing 1	2.47656	0.000367403
1419154_at	50528	Tmprss2	transmembrane protease, serine 2	2.46737	0.000246716
1439906_at	---	---	0 day neonate eyeball cDNA, RIKEN full-length enriched library, clone:E130004J04 product:unclassifiable, full insert sequence	2.44773	0.0260925
1460291_at	12571	Cdk6	cyclin-dependent kinase 6	2.44732	0.00220704
1458666_at	51897	D2Ertd391e	DNA segment, Chr 2, ERATO Doi 391, expressed	2.43979	0.00593068
1451518_at	236193	Zfp709	zinc finger protein 709	2.42575	0.00112438
1446919_at	408062	BC062115	CDNA sequence BC062115	2.41626	0.0160028
1433782_at	64945	Cldn12	claudin 12	2.39672	3.59789e-05
1434725_at	207798	Gramd1c	GRAM domain containing 1C	2.39162	8.28377e-05
1443131_at	19384	Ran	RAN, member RAS oncogene family	2.39067	0.0427371
1421504_at	20688	Sp4	trans-acting transcription factor 4	2.3869	0.00807381
1457769_at	15101	H60	histocompatibility 60	2.38224	7.48777e-05
1448701_a_at	79264	Krit1	KRIT1, ankyrin repeat containing	2.38074	2.28633e-05
1415989_at	22329	Vcam1	vascular cell adhesion molecule 1	2.37972	0.00076497
1445164_at	76958	2210418O10Rik	RIKEN cDNA 2210418O10 gene	2.37942	0.0196458
1456570_at	54357	Epb4.1l4b	Erythrocyte protein band 4.1-like 4b	2.36312	0.00808778
1455892_x_at	622147 /// 668227 /// 668269 /// 669176 /// 669658 /// 669821 /// 676636	EG622147 /// EG668227 /// EG668269 /// LOC669176 /// LOC669658 /// LOC669821 /// LOC676636	predicted gene, EG622147 /// predicted gene, EG668227 /// predicted gene, EG668269 /// similar to melanoma antigen /// similar to melanoma antigen /// similar to melanoma antigen /// similar to melanoma antigen	2.35271	0.000331071
1425898_x_at	229759	Olfm3	olfactomedin 3	2.34861	0.0455925
1429413_at	70574	Cpm	carboxypeptidase M	2.34767	0.0261227
1421647_at	12480	Cd1d2	CD1d2 antigen	2.34685	0.0417756
1441066_at	---	---	16 days embryo head cDNA, RIKEN full-length enriched library, clone:C130061K19 product:unclassifiable, full insert sequence	2.34168	0.0187856
1421671_at	15487	Hsd17b3	hydroxysteroid (17-beta) dehydrogenase 3	2.32852	0.0226429
1436029_at	83675	Bicc1	bicaudal C homolog 1 (Drosophila)	2.32132	2.23815e-06
1448104_at	104776	Aldh6a1	aldehyde dehydrogenase family 6, subfamily A1	2.31562	0.00032856
1449195_s_at	66102	Cxcl16	chemokine (C-X-C motif) ligand 16	2.31295	0.0025881
1448973_at	53315	Sult1d1	sulfotransferase family 1D, member 1	2.29964	0.021357
1416368_at	14860	Gsta4	glutathione S-transferase, alpha 4	2.29876	0.000125257
1436188_a_at	234593	Ndrg4	N-myc downstream regulated gene 4	2.29833	0.0019367
1418486_at	22361	Vnn1	vanin 1	2.28799	1.68475e-05
1426919_at	---	---	---	2.27965	0.0347319
1419194_s_at	63986	Gmfg	glia maturation factor, gamma	2.27723	0.00393504
1434030_at	207704	Gtpbp10	GTP-binding protein 10 (putative)	2.2728	6.71355e-05
1451980_at	213819	Casd1	CAS1 domain containing 1	2.26885	0.000684258
1427610_at	109620	Dsp	desmoplakin	2.26108	0.0134245
1418499_a_at	57442	Kcne3	potassium voltage-gated channel, Isk-related subfamily, gene 3	2.25947	0.0086756
1425284_a_at	11891	Rab27a	RAB27A, member RAS oncogene family	2.25911	0.022761
1420312_s_at	---	---	---	2.25658	0.000668062
1417383_at	12499	Entpd5	ectonucleoside triphosphate diphosphohydrolase 5	2.25191	0.0188035
1421491_a_at	75909	Tmem49	transmembrane protein 49	2.23871	0.00783642
1426168_a_at	21473 /// 279882 /// 320898	Tcra /// A130082M07Rik /// A430107P09Rik	T-cell receptor alpha chain /// RIKEN cDNA A130082M07 gene /// RIKEN cDNA A430107P09 gene	2.23509	0.000555671
1435427_x_at	231128	BC037112	cDNA sequence BC037112	2.23296	0.0277454
1436829_at	330863	Trim67	tripartite motif-containing 67	2.22765	0.0377254
1440845_at	319689	E030031F02Rik	RIKEN cDNA E030031F02 gene	2.2236	0.00247782
1419249_at	18647	Pftk1	PFTAIRE protein kinase 1	2.22231	2.21302e-05
1433545_s_at	102632	Acad11	acyl-Coenzyme A dehydrogenase family, member 11	2.21882	8.21931e-05
1419401_at	142688	Asb13	ankyrin repeat and SOCS box-containing protein 13	2.21785	8.72825e-05
1426524_at	67980	Gnpda2	glucosamine-6-phosphate deaminase 2	2.21599	4.87148e-06
1435494_s_at	109620	Dsp	desmoplakin	2.21563	4.22834e-06
1434378_a_at	17122	Mxd4	Max dimerization protein 4	2.21442	0.00589123
1422735_at	15220	Foxq1	forkhead box Q1	2.21138	0.000331581
1430234_at	71619	Arl14	ADP-ribosylation factor-like 14	2.21092	0.000194809
1426617_a_at	57776	Ttyh1	tweety homolog 1 (Drosophila)	2.20502	0.0442871
1449199_at	17829	Muc1	mucin 1, transmembrane	2.19866	1.53656e-06
1451861_at	75124	4930519N16Rik	RIKEN cDNA 4930519N16 gene	2.19514	0.00689871
1428330_at	70028	Dopey2	dopey family member 2	2.19328	0.000497271
1425814_a_at	54598	Calcrl	calcitonin receptor-like	2.1878	0.00029627
1415996_at	56338	Txnip	thioredoxin interacting protein	2.18226	2.36366e-05
1434851_s_at	224912	Crb3	crumbs homolog 3 (Drosophila)	2.17944	0.00125165
1448200_at	21452	Tcn2	transcobalamin 2	2.17744	0.00432816
1444306_at	17690	Msi1	Musashi homolog 1(Drosophila)	2.17442	0.00674384
1448211_at	76252	Atp6v0e2	ATPase, H+ transporting, lysosomal V0 subunit E2	2.1698	0.0257416
1427195_at	---	---	Mus musculus, clone IMAGE:3983419, mRNA	2.1652	0.00111426
1429292_a_at	69698	2310046K01Rik	RIKEN cDNA 2310046K01 gene	2.16341	0.00101517
1452141_a_at	20363	Sepp1	selenoprotein P, plasma, 1	2.16166	3.32516e-05
1435493_at	109620	Dsp	desmoplakin	2.15994	2.51271e-06
1421120_at	17920	Myo6	myosin VI	2.14922	0.0102407
1447487_at	---	---	---	2.14585	0.0184207
1452340_at	100515	6820424L24Rik	RIKEN cDNA 6820424L24 gene	2.14484	0.00169602
1459860_x_at	80890	Trim2	tripartite motif protein 2	2.13921	1.55175e-05
1453210_at	236366	5730507C01Rik	RIKEN cDNA 5730507C01 gene	2.13627	0.000126938
1438558_x_at	15220	Foxq1	Forkhead box Q1	2.13463	0.004733
1417860_a_at	100689	Spon2	spondin 2, extracellular matrix protein	2.13062	0.00256599
1442359_at	74051	Steap2	six transmembrane epithelial antigen of prostate 2	2.12827	0.000194891
1433885_at	544963	Iqgap2	IQ motif containing GTPase activating protein 2	2.12135	0.000858041
1420618_at	67579	Cpeb4	cytoplasmic polyadenylation element binding protein 4	2.11555	0.00103955
1441792_at	240041	A630033E08Rik	RIKEN cDNA A630033E08 gene	2.10413	0.0407706
1423603_at	22761	Zfpm1	zinc finger protein, multitype 1	2.10172	0.00199185
1456482_at	18710	Pik3r3	phosphatidylinositol 3 kinase, regulatory subunit, polypeptide 3 (p55)	2.10014	0.000760668
1418161_at	57340	Jph3	junctophilin 3	2.0942	0.00646265
1417626_at	83679	Pde4dip	phosphodiesterase 4D interacting protein (myomegalin)	2.08608	5.25859e-06
1443434_s_at	54712	Plxnc1	plexin C1	2.0837	0.0418964
1435835_at	380718	Mks1	Meckel syndrome, type 1	2.08154	0.0202332
1433781_a_at	64945	Cldn12	claudin 12	2.08049	1.51182e-05
1443882_at	---	---	Transcribed locus	2.08049	0.000490665
1448162_at	22329	Vcam1	vascular cell adhesion molecule 1	2.07972	3.81198e-05
1441515_at	---	---	---	2.07935	0.014732
1425599_a_at	67210	Gatad1	GATA zinc finger domain containing 1	2.074	3.93562e-05
1425926_a_at	18424	Otx2	orthodenticle homolog 2 (Drosophila)	2.07289	0.0155768
1426236_a_at	14645	Glul	glutamate-ammonia ligase (glutamine synthetase)	2.06943	2.87236e-06
1450344_a_at	19218	Ptger3	prostaglandin E receptor 3 (subtype EP3)	2.06799	0.0223628
1448551_a_at	80890	Trim2	tripartite motif protein 2	2.06759	0.000118655
1459894_at	544963	Iqgap2	IQ motif containing GTPase activating protein 2	2.06028	0.000476338
1454942_at	63913	Niban	niban protein	2.05775	0.000194664
1454647_at	102632	Acad11	acyl-Coenzyme A dehydrogenase family, member 11	2.05367	2.79506e-05
1426034_a_at	12393	Runx2	runt related transcription factor 2	2.05364	0.0168177
1428331_at	70153	2210016F16Rik	RIKEN cDNA 2210016F16 gene	2.05334	1.05521e-05
1432397_at	58864	Tssk3	testis-specific serine kinase 3	2.05107	0.0496448
1448158_at	20969	Sdc1	syndecan 1	2.04978	0.0478553
1433942_at	17920	Myo6	myosin VI	2.04786	0.000135294
1428636_at	74051	Steap2	six transmembrane epithelial antigen of prostate 2	2.04677	0.000251961
1436413_at	14302	Frk	fyn-related kinase	2.04583	7.38308e-05
1417634_at	20657	Sod3	superoxide dismutase 3, extracellular	2.03975	0.00687436
1418091_at	81879	Tcfcp2l1	transcription factor CP2-like 1	2.03925	0.00032457
1435121_at	353504	Dio3as	deiodinase, iodothyronine type III, antisense	2.03853	0.0338458
1438885_at	103516	BB182387	expressed sequence BB182387	2.03686	0.00884649
1422352_at	17224	Mcpt1	mast cell protease 1	2.03612	0.00239663
1430522_a_at	53620	Vamp5	vesicle-associated membrane protein 5	2.0342	0.00342356
1416188_at	14667	Gm2a	GM2 ganglioside activator protein	2.02846	0.0221251
1436221_at	27877	D1Ertd471e	DNA segment, Chr 1, ERATO Doi 471, expressed	2.02769	0.00344413
1448690_at	16525	Kcnk1	potassium channel, subfamily K, member 1	2.02653	0.000489808
1456423_at	109241	Mbd5	methyl-CpG binding domain protein 5	2.02622	9.85946e-05
1421058_at	11529	Adh7	alcohol dehydrogenase 7 (class IV), mu or sigma polypeptide	2.02464	0.00013132
1429229_s_at	75216	4930534B04Rik	RIKEN cDNA 4930534B04 gene	2.02345	0.000330658
1455900_x_at	21817	Tgm2	transglutaminase 2, C polypeptide	2.02332	0.000682818
1455240_x_at	666185 /// 666222 /// 673030	LOC666185 /// LOC666222 /// LOC673030	hypothetical protein LOC666185 /// hypothetical protein LOC666222 /// hypothetical protein LOC673030	2.02292	0.00136985
1421217_a_at	16859	Lgals9	lectin, galactose binding, soluble 9	2.02249	0.0031866
1418940_at	56362	Sult1b1	sulfotransferase family 1B, member 1	2.02003	0.00952157
1442483_at	53618	Fut8	Fucosyltransferase 8	2.01966	0.000517615
1445984_at	18647	Pftk1	PFTAIRE protein kinase 1	2.0088	0.000762624
1456087_at	18027	Nfia	nuclear factor I/A	2.00744	0.000122757
1457275_at	233335	Dmn	desmuslin	2.00649	0.0188258
1457817_at	192197	Bcas3	Breast carcinoma amplified sequence 3	2.00131	0.00330181
1436696_x_at	66996	Ceacam11	CEA-related cell adhesion molecule 11	1.99935	0.0117918
1451991_at	13841	Epha7	Eph receptor A7	1.9869	0.00471418
1435463_s_at	338367	Myo1d	myosin ID	1.98524	8.33026e-06
1419728_at	20311	Cxcl5	chemokine (C-X-C motif) ligand 5	1.98354	0.0036892
1449428_at	56492	Cldn18	claudin 18	1.98348	0.00285761
1434672_at	73010	Gpr22	G protein-coupled receptor 22	1.97987	0.0318035
1449981_a_at	17961	Nat2	N-acetyltransferase 2 (arylamine N-acetyltransferase)	1.97985	4.36701e-05
1446089_at	97616	C86400	expressed sequence C86400	1.97555	0.0192613
1439916_at	545182	LOC545182	hypothetical protein LOC545182	1.97507	0.00671365
1433501_at	229445	Ctso	cathepsin O	1.97127	0.000186045
1437171_x_at	227753	Gsn	gelsolin	1.96977	3.21332e-05
1456321_at	70701	Npal1	NIPA-like domain containing 1	1.96844	0.00107491
1441214_at	320051	Exph5	exophilin 5	1.96794	0.00999236
1420660_at	54562	Lrrc6	leucine rich repeat containing 6 (testis)	1.96765	0.0243019
1421145_at	13521	Slc26a2	solute carrier family 26 (sulfate transporter), member 2	1.96727	0.00184666
1455061_a_at	52538	Acaa2	acetyl-Coenzyme A acyltransferase 2 (mitochondrial 3-oxoacyl-Coenzyme A thiolase)	1.96615	0.0288505
1424531_a_at	21401	Tcea3	transcription elongation factor A (SII), 3	1.96479	0.0162037
1431231_at	15077 /// 260423 /// 319149 /// 319150 /// 319151 /// 319154	Hist2h3c1 /// Hist1h3f /// Hist1h3d /// Hist1h3b /// Hist1h3e /// Hist2h3b	histone cluster 2, H3c1 /// histone cluster 1, H3f /// histone cluster 1, H3d /// histone cluster 1, H3b /// histone cluster 1, H3e /// histone cluster 2, H3b	1.96246	0.0037161
1436991_x_at	227753	Gsn	gelsolin	1.95954	0.000130024
1437065_at	56490	Zbtb20	zinc finger and BTB domain containing 20	1.95846	0.000888703
1434920_a_at	14026	Evl	Ena-vasodilator stimulated phosphoprotein	1.95792	0.00111445
1421987_at	23972	Papss2	3'-phosphoadenosine 5'-phosphosulfate synthase 2	1.956	0.00115871
1419821_s_at	15926	Idh1	isocitrate dehydrogenase 1 (NADP+), soluble	1.94982	8.37004e-05
1436142_at	70774	3526401B18Rik	RIKEN cDNA 3526401B18 gene	1.94753	0.000590561
1437302_at	11555	Adrb2	adrenergic receptor, beta 2	1.94661	0.00049544
1423100_at	14281	Fos	FBJ osteosarcoma oncogene	1.94494	0.000262706
1449459_s_at	142688	Asb13	ankyrin repeat and SOCS box-containing protein 13	1.94307	0.00118738
1417027_at	80890	Trim2	tripartite motif protein 2	1.94289	5.83509e-05
1424927_at	73690	Glipr1	GLI pathogenesis-related 1 (glioma)	1.94217	8.13244e-05
1458685_at	56784	Garnl1	GTPase activating RANGAP domain-like 1	1.93719	0.0144245
1450913_at	56386 /// 675709	B4galt6 /// LOC675709	UDP-Gal:betaGlcNAc beta 1,4-galactosyltransferase, polypeptide 6 /// similar to Beta-1,4-galactosyltransferase 6 (Beta-1,4-GalTase 6) (Beta4Gal-T6) (b4Gal-T6) (UDP-galactose:beta-N-acetylglucosamine beta-1,4-galactosyltransferase 6) (UDP-Gal:beta-GlcNAc beta-1,4-galactosyltransferase 6)	1.93567	0.00710901
1435571_at	319742	A530065I17Rik	RIKEN cDNA A530065I17 gene	1.93492	0.00112924
1416200_at	77125	Il33	interleukin 33	1.93394	4.61534e-05
1448110_at	20351	Sema4a	sema domain, immunoglobulin domain (Ig), transmembrane domain (TM) and short cytoplasmic domain, (semaphorin) 4A	1.9318	0.0156938
1435217_at	666185 /// 666222 /// 673030	LOC666185 /// LOC666222 /// LOC673030	hypothetical protein LOC666185 /// hypothetical protein LOC666222 /// hypothetical protein LOC673030	1.93108	4.97339e-05
1430400_at	74708	4930521A18Rik	RIKEN cDNA 4930521A18 gene	1.92756	0.0416875
1421246_at	18511	Pax9	paired box gene 9	1.92656	0.0139843
1438574_at	269053	Gpr152	G protein-coupled receptor 152	1.92319	0.0445311
1453393_a_at	26887	Chst4	carbohydrate (chondroitin 6/keratan) sulfotransferase 4	1.92284	0.0442034
1445363_at	77994	2810055G20Rik	RIKEN cDNA 2810055G20 gene	1.92165	0.0191527
1419559_at	64385	Cyp4f14	cytochrome P450, family 4, subfamily f, polypeptide 14	1.91565	0.0216364
1425685_at	67861	2310005E10Rik	RIKEN cDNA 2310005E10 gene	1.91454	0.000536418
1441009_at	224523	4732491K20Rik	RIKEN cDNA 4732491K20 gene	1.91372	0.0170037
1456097_a_at	67733	Itgb3bp	integrin beta 3 binding protein (beta3-endonexin)	1.90509	0.00303122
1445165_at	66869	1200003I07Rik	RIKEN cDNA 1200003I07 gene	1.90177	0.0109107
1418649_at	112407	Egln3	EGL nine homolog 3 (C. elegans)	1.90163	0.000282443
1430111_a_at	12035	Bcat1	branched chain aminotransferase 1, cytosolic	1.89894	0.00849642
1416237_at	14012	Eva1	epithelial V-like antigen 1	1.89867	9.97219e-05
1416262_at	67226	Tmem19	transmembrane protein 19	1.89703	0.00585336
1427104_at	234725	Zfp612	zinc finger protein 612	1.89655	0.00101056
1456519_at	59033	Slc4a8	Solute carrier family 4 (anion exchanger), member 8	1.89503	0.016744
1454171_x_at	78425	9530053H05Rik	RIKEN cDNA 9530053H05 gene	1.89371	0.00166227
1449715_at	---	---	---	1.89305	3.0222e-05
1450112_a_at	14453	Gas2	growth arrest specific 2	1.88963	0.000237706
1447312_at	70797	Ankib1	Ankyrin repeat and IBR domain containing 1	1.88521	0.00440419
1416646_at	11576	Afp	alpha fetoprotein	1.88488	0.000355427
1423213_at	54712	Plxnc1	plexin C1	1.88406	0.0359986
1457671_at	319890	9330120H11Rik	RIKEN cDNA 9330120H11 gene	1.88378	0.00363582
1416456_a_at	81600	Chia	chitinase, acidic	1.88354	0.0135324
1421011_at	114664	Hsd17b11	hydroxysteroid (17-beta) dehydrogenase 11	1.88214	0.0119385
1427760_s_at	18811 /// 18812 /// 26421	Plf /// Plf2 /// Mrpplf3	proliferin /// proliferin 2 /// mitogen regulated protein, proliferin 3	1.88083	0.000418365
1436900_x_at	230514	Leprot	leptin receptor overlapping transcript	1.87562	0.000238029
1435964_a_at	330177	Taok3	TAO kinase 3	1.87238	5.44974e-05
1432473_a_at	67928	Abca14	ATP-binding cassette, sub-family A (ABC1), member 14	1.8711	0.0237455
1456787_at	---	---	---	1.86723	0.025911
1428595_at	74338	Slc6a19	solute carrier family 6 (neurotransmitter transporter), member 19	1.86595	0.0488881
1426920_x_at	16412	Itgb1	integrin beta 1 (fibronectin receptor beta)	1.86445	0.00964183
1450626_at	110173	Manba	mannosidase, beta A, lysosomal	1.86407	4.88172e-05
1431492_at	70166	Lipl4	lipase-like, ab-hydrolase domain containing 4	1.86382	0.00954623
1441042_at	14164	Fgf1	fibroblast growth factor 1	1.86371	0.0063037
1458871_at	243084	Tmprss11e	transmembrane protease, serine 11e	1.85874	0.000482949
1428033_at	245174	EG245174	predicted gene, EG245174	1.85776	0.00553327
1438183_x_at	20322	Sord	sorbitol dehydrogenase	1.85565	0.000723863
1429193_at	70797	Ankib1	ankyrin repeat and IBR domain containing 1	1.8492	0.000241922
1431734_a_at	67035	Dnajb4	DnaJ (Hsp40) homolog, subfamily B, member 4	1.84901	0.00419402
1457152_at	98741	Kcnb2	Potassium voltage gated channel, Shab-related subfamily, member 2	1.84895	0.016885
1424783_a_at	22236 /// 394430 /// 394432 /// 394433 /// 394434 /// 394435 /// 394436 /// 94284	Ugt1a2 /// Ugt1a6a /// Ugt1a10 /// Ugt1a7c /// Ugt1a5 /// Ugt1a9 /// Ugt1a6b /// Ugt1a1	UDP glucuronosyltransferase 1 family, polypeptide A2 /// UDP glucuronosyltransferase 1 family, polypeptide A6A /// UDP glycosyltransferase 1 family, polypeptide A10 /// UDP glucuronosyltransferase 1 family, polypeptide A7C /// UDP glucuronosyltransferase 1 family, polypeptide A5 /// UDP glucuronosyltransferase 1 family, polypeptide A9 /// UDP glucuronosyltransferase 1 family, polypeptide A6B /// …	1.84502	0.000143163
1419250_a_at	18647	Pftk1	PFTAIRE protein kinase 1	1.84488	0.0371519
1441935_at	68558	Ankra2	ankyrin repeat, family A (RFXANK-like), 2	1.84363	0.00235717
1417392_a_at	20540	Slc7a7	solute carrier family 7 (cationic amino acid transporter, y+ system), member 7	1.84302	0.000153916
1437918_at	207819	4930539E08Rik	RIKEN cDNA 4930539E08 gene	1.84024	0.0307844
1451446_at	69538	Antxr1	anthrax toxin receptor 1	1.83475	0.00639439
1430649_at	118452	Baalc	brain and acute leukemia, cytoplasmic	1.83195	0.0280337
1415929_at	67443	Map1lc3b	microtubule-associated protein 1 light chain 3 beta	1.83192	0.00275089
1437321_at	---	---	---	1.82827	0.00895862
1438894_at	---	---	16 days embryo head cDNA, RIKEN full-length enriched library, clone:C130060L08 product:unclassifiable, full insert sequence	1.82377	0.0259145
1426570_a_at	14302	Frk	fyn-related kinase	1.82307	0.000898285
1421163_a_at	18027	Nfia	nuclear factor I/A	1.82215	0.00010121
1417812_a_at	16780	Lamb3	laminin, beta 3	1.81962	7.93367e-05
1435917_at	433904	Ociad2	OCIA domain containing 2	1.81961	0.000195939
1421063_s_at	20646 /// 84704	Snrpn /// Snurf	small nuclear ribonucleoprotein N /// SNRPN upstream reading frame	1.8169	0.0255961
1431103_at	75890	1700003P14Rik	RIKEN cDNA 1700003P14 gene	1.81365	0.00587166
1442399_at	24127	Xrn1	5'-3' exoribonuclease 1	1.81331	1.33016e-05
1451349_at	230500	BC020077	cDNA sequence BC020077	1.81166	0.00390581
1437508_at	20688	Sp4	trans-acting transcription factor 4	1.80891	0.000939528
1423413_at	17988	Ndrg1	N-myc downstream regulated gene 1	1.8085	0.0106386
1430553_at	78789	Vsig1	V-set and immunoglobulin domain containing 1	1.8059	0.00030452
1435446_a_at	212862	Chpt1	choline phosphotransferase 1	1.80486	0.000189393
1438989_s_at	320860	B130021B11Rik	RIKEN cDNA B130021B11 gene	1.80473	0.0432726
1456312_x_at	227753	Gsn	gelsolin	1.80409	0.000183017
1424438_a_at	230514	Leprot	leptin receptor overlapping transcript	1.80301	0.000525395
1448327_at	11472	Actn2	actinin alpha 2	1.80099	0.026481
1421620_at	16192	Il5ra	interleukin 5 receptor, alpha	1.79882	0.00307997
1456167_at	241051	AA619741	expressed sequence AA619741	1.7952	0.0434775
1460319_at	53618	Fut8	fucosyltransferase 8	1.79395	0.00228096
1448950_at	16177	Il1r1	interleukin 1 receptor, type I	1.78954	0.00954301
1443906_at	13136	Cd55	CD55 antigen	1.78949	0.00521654
1421362_a_at	14302	Frk	fyn-related kinase	1.78698	0.0243748
1433805_at	16451	Jak1	Janus kinase 1	1.78234	0.000641013
1418069_at	11813	Apoc2	apolipoprotein C-II	1.7823	0.00161137
1450078_at	27206	Nrk	Nik related kinase	1.78171	0.000234878
1419585_at	19889	Rp2h	retinitis pigmentosa 2 homolog (human)	1.78071	0.0107197
1455826_a_at	23821	Bace1	beta-site APP cleaving enzyme 1	1.77951	0.00105506
1426569_a_at	14302	Frk	fyn-related kinase	1.77923	0.000804136
1429474_at	77219	Zadh1	zinc binding alcohol dehydrogenase, domain containing 1	1.7787	0.0224795
1427620_at	78309	Parc	p53-associated parkin-like cytoplasmic protein	1.77404	0.0480285
1431717_at	70774	3526401B18Rik	RIKEN cDNA 3526401B18 gene	1.77303	0.0430275
1442037_at	668580	EG668580	predicted gene, EG668580	1.77256	0.0351107
1456593_at	83671	Sytl2	Synaptotagmin-like 2	1.76965	0.0036071
1416101_a_at	50708	Hist1h1c	histone cluster 1, H1c	1.76952	0.000702549
1421225_a_at	54403	Slc4a4	solute carrier family 4 (anion exchanger), member 4	1.76763	0.0305109
1419209_at	14825	Cxcl1	chemokine (C-X-C motif) ligand 1	1.76741	0.00807868
1458492_x_at	235106	Hnt	neurotrimin	1.76553	0.00243694
1436994_a_at	50708	Hist1h1c	histone cluster 1, H1c	1.76453	0.00226856
1422433_s_at	15926	Idh1	isocitrate dehydrogenase 1 (NADP+), soluble	1.76427	0.000180379
1415812_at	227753	Gsn	gelsolin	1.76386	0.000126832
1438196_at	333433	Gpd1l	glycerol-3-phosphate dehydrogenase 1-like	1.76378	0.00122273
1422603_at	58809	Rnase4	ribonuclease, RNase A family 4	1.76261	0.00025948
1423228_at	56386 /// 675709	B4galt6 /// LOC675709	UDP-Gal:betaGlcNAc beta 1,4-galactosyltransferase, polypeptide 6 /// similar to Beta-1,4-galactosyltransferase 6 (Beta-1,4-GalTase 6) (Beta4Gal-T6) (b4Gal-T6) (UDP-galactose:beta-N-acetylglucosamine beta-1,4-galactosyltransferase 6) (UDP-Gal:beta-GlcNAc beta-1,4-galactosyltransferase 6)	1.7626	0.000136764
1445977_at	105976	AU022793	expressed sequence AU022793	1.76232	0.0450571
1431900_a_at	15377	Foxa3	forkhead box A3	1.76195	0.0102974
1429707_at	18786	Plaa	phospholipase A2, activating protein	1.75771	9.08893e-05
1443775_x_at	380993	Zfat1	ZFAT zinc finger 1	1.75647	0.00465992
1418480_at	57349	Cxcl7	chemokine (C-X-C motif) ligand 7	1.75609	0.00646152
1426279_at	68152	5830415L20Rik	RIKEN cDNA 5830415L20 gene	1.75134	2.23852e-05
1422395_at	113865 /// 171195	V1rc8 /// V1rc22	vomeronasal 1 receptor, C8 /// vomeronasal 1 receptor, C22	1.75036	0.0215037
1458347_s_at	50528	Tmprss2	transmembrane protease, serine 2	1.74975	0.000614308
1426914_at	218518	Marveld2	MARVEL (membrane-associating) domain containing 2	1.74749	0.00474383
1429228_at	75216	4930534B04Rik	RIKEN cDNA 4930534B04 gene	1.74523	0.00131824
1454858_x_at	70152	Mettl7a	methyltransferase like 7A	1.74046	0.00493986
1439790_at	20723	Serpinb9	serine (or cysteine) peptidase inhibitor, clade B, member 9	1.73982	0.00144647
1457044_at	238455	4732474O15Rik	RIKEN cDNA 4732474O15 gene	1.73841	0.00269016
1423155_at	109552	Sri	sorcin	1.73821	0.000106521
1441941_x_at	20724	Serpinb5	serine (or cysteine) peptidase inhibitor, clade B, member 5	1.73789	0.00284682
1447080_at	11428	Aco1	aconitase 1	1.73761	0.0486701
1430637_at	70125	2210016H18Rik	RIKEN cDNA 2210016H18 gene	1.73704	0.000990442
1433968_a_at	---	---	---	1.73548	0.000520814
1454656_at	219140	Spata13	spermatogenesis associated 13	1.73542	0.00269619
1450384_at	23821	Bace1	beta-site APP cleaving enzyme 1	1.73539	0.0442447
1418072_at	68024	Hist1h2bc	histone cluster 1, H2bc	1.73309	0.00861745
1457867_at	433323	Sgpp2	sphingosine-1-phosphate phosphotase 2	1.73283	4.53094e-05
1448275_at	67226	Tmem19	transmembrane protein 19	1.73249	0.0204924
1455914_at	233168	AI987944	expressed sequence AI987944	1.72975	0.00953732
1426282_at	235106	Hnt	neurotrimin	1.72623	0.000161902
1455180_at	102371	AA407270	expressed sequence AA407270	1.72328	0.000144786
1444941_at	---	---	---	1.72175	0.0365089
1440245_at	78317	Ccdc88	coiled-coil domain containing 88	1.72163	0.0115118
1444673_at	319689	E030031F02Rik	RIKEN cDNA E030031F02 gene	1.71945	0.00716552
1440267_at	71382	Pex1	peroxisome biogenesis factor 1	1.71909	0.000425132
1434158_at	218138	Gmds	GDP-mannose 4, 6-dehydratase	1.71786	0.0356441
1444641_at	104111	Adcy3	Adenylate cyclase 3	1.71721	0.0464071
1460040_at	71101	4933407H18Rik	RIKEN cDNA 4933407H18 gene	1.7117	0.0311582
1450976_at	17988	Ndrg1	N-myc downstream regulated gene 1	1.70871	0.00846428
1455337_at	224014	Fgd4	FYVE, RhoGEF and PH domain containing 4	1.70869	0.00366176
1441547_at	18027	Nfia	Nuclear factor I/A	1.7062	0.00807062
1440870_at	70673	Prdm16	PR domain containing 16	1.70604	0.00426534
1440471_x_at	---	---	---	1.70543	0.00405015
1447676_x_at	67860	S100a16	S100 calcium binding protein A16	1.70515	0.000227199
1416916_at	13710	Elf3	E74-like factor 3	1.70471	0.000575984
1456367_at	53618	Fut8	fucosyltransferase 8	1.70306	0.00277747
1455899_x_at	12702	Socs3	suppressor of cytokine signaling 3	1.69976	0.00161563
1452007_at	20955	Sybl1	synaptobrevin like 1	1.6986	0.0113532
1424933_at	208943	Myo5c	myosin VC	1.69762	0.00101597
1418047_at	11922	Neurod6	neurogenic differentiation 6	1.69698	0.042661
1435758_at	675709	LOC675709	similar to Beta-1,4-galactosyltransferase 6 (Beta-1,4-GalTase 6) (Beta4Gal-T6) (b4Gal-T6) (UDP-galactose:beta-N-acetylglucosamine beta-1,4-galactosyltransferase 6) (UDP-Gal:beta-GlcNAc beta-1,4-galactosyltransferase 6)	1.6958	0.00134276
1460437_at	72318	Pscd4	pleckstrin homology, Sec7 and coiled/coil domains 4	1.69363	0.00359822
1424464_s_at	98682	2210010L05Rik	RIKEN cDNA 2210010L05 gene	1.6935	0.000366053
1440825_s_at	215814	Ccdc28a	coiled-coil domain containing 28A	1.69339	0.0286612
1444764_at	320617	A130022J21Rik	RIKEN cDNA A130022J21 gene	1.69127	0.00719917
1425626_at	14862 /// 433943 /// 674086	Gstm1 /// LOC433943 /// LOC674086	glutathione S-transferase, mu 1 /// similar to Glutathione S-transferase Mu 1 (GST class-mu 1) (Glutathione S-transferase GT8.7) (pmGT10) (GST 1-1) /// similar to Glutathione S-transferase Mu 1 (GST class-mu 1) (Glutathione S-transferase GT8.7) (pmGT10) (GST 1-1)	1.69031	0.00212811
1434150_a_at	393082 /// 70152	Mettl7a /// Ubie	methyltransferase like 7A /// UbiE protein	1.69015	0.000154363
1432558_a_at	17153	Mal	myelin and lymphocyte protein, T-cell differentiation protein	1.68692	0.000314019
1450734_at	89867	Lztr2	leucine zipper transcription regulator 2	1.68576	0.0054125
1433804_at	16451	Jak1	Janus kinase 1	1.68403	0.0104768
1448798_at	99662	Eps8l3	ESP8-like 3	1.68297	0.000195351
1450943_at	66441	2010012C16Rik	RIKEN cDNA 2010012C16 gene	1.68286	0.0127653
1434674_at	17101	Lyst	lysosomal trafficking regulator	1.68239	0.0122154
1456186_at	433456	4631405J19Rik	RIKEN cDNA 4631405J19 gene	1.68215	0.0497654
1422601_at	20723	Serpinb9	serine (or cysteine) peptidase inhibitor, clade B, member 9	1.67672	0.000612218
1415948_at	433375	Creg1	cellular repressor of E1A-stimulated genes 1	1.67617	0.000614037
1453345_at	70701	Npal1	NIPA-like domain containing 1	1.67598	0.000288121
1449286_at	80883	Ntng1	netrin G1	1.67564	0.0218829
1421321_a_at	56349	Net1	neuroepithelial cell transforming gene 1	1.67409	0.00990675
1460016_at	209497	Tmem164	transmembrane protein 164	1.67286	0.00146808
1443451_at	---	---	---	1.67239	0.040105
1443430_at	12905	Cradd	CASP2 and RIPK1 domain containing adaptor with death domain	1.67081	0.0132622
1453223_s_at	73703	Dppa2	developmental pluripotency associated 2	1.67071	0.000602096
1420012_at	22433	Xbp1	X-box binding protein 1	1.66972	0.0250088
1442862_at	---	---	---	1.66878	0.0282155
1460329_at	675709	LOC675709	similar to Beta-1,4-galactosyltransferase 6 (Beta-1,4-GalTase 6) (Beta4Gal-T6) (b4Gal-T6) (UDP-galactose:beta-N-acetylglucosamine beta-1,4-galactosyltransferase 6) (UDP-Gal:beta-GlcNAc beta-1,4-galactosyltransferase 6)	1.66808	0.000378902
1456956_at	22779	Ikzf2	IKAROS family zinc finger 2	1.6678	0.00331021
1448995_at	56744	Cxcl4	chemokine (C-X-C motif) ligand 4	1.66742	0.0433263
1450660_at	19286	Pts	6-pyruvoyl-tetrahydropterin synthase	1.66649	0.00230041
1460380_at	13511	Dsg2	desmoglein 2	1.66628	0.00287268
1455901_at	212862	Chpt1	choline phosphotransferase 1	1.66584	4.62917e-05
1431169_at	241062	D230012E17Rik	RIKEN cDNA D230012E17 gene	1.6649	0.0398589
1442546_at	319572	C730027H18Rik	RIKEN cDNA C730027H18 gene	1.66342	0.00371964
1421825_at	23821	Bace1	beta-site APP cleaving enzyme 1	1.66278	0.000219802
1415944_at	20969	Sdc1	syndecan 1	1.66066	0.00171654
1418764_a_at	23827	Bpnt1	bisphosphate 3'-nucleotidase 1	1.65962	0.0352246
1442466_a_at	327655	Hisppd2a	histidine acid phosphatase domain containing 2A	1.65938	0.000181956
1437277_x_at	21817	Tgm2	transglutaminase 2, C polypeptide	1.65826	0.00497126
1424433_at	76467	Msrb2	methionine sulfoxide reductase B2	1.65756	0.0282978
1453188_at	67786	6230424C14Rik	RIKEN cDNA 6230424C14 gene	1.65713	0.00310183
1457662_x_at	29807	Tpk1	thiamine pyrophosphokinase	1.65682	0.000181609
1456510_x_at	393082	Ubie	UbiE protein	1.65606	0.000306783
1428305_at	18549	Pcsk2	proprotein convertase subtilisin/kexin type 2	1.65591	0.00349096
1426331_a_at	232288	Frmd4b	FERM domain containing 4B	1.65573	0.0113278
1452298_a_at	17919	Myo5b	myosin Vb	1.65497	0.00154085
1431440_at	18974	Pole2	polymerase (DNA directed), epsilon 2 (p59 subunit)	1.65365	0.0268731
1451619_at	229593	Golph3l	golgi phosphoprotein 3-like	1.65348	0.0296918
1447891_at	57752	Tacc2	Transforming, acidic coiled-coil containing protein 2	1.65246	0.000147061
1448148_at	14824	Grn	granulin	1.65224	0.00634262
1423505_at	21345	Tagln	transgelin	1.65162	0.0279766
1417579_x_at	69080	Gmppa	GDP-mannose pyrophosphorylase A	1.64987	0.000566095
1441602_at	20382	Sfrs2	Splicing factor, arginine/serine-rich 2 (SC-35)	1.6495	0.00987309
1450139_at	26918	Ern2	endoplasmic reticulum (ER) to nucleus signalling 2	1.64706	0.0247645
1435338_at	12571	Cdk6	cyclin-dependent kinase 6	1.64563	0.000393233
1426225_at	19662	Rbp4	retinol binding protein 4, plasma	1.64347	2.5134e-05
1460189_at	28199	Wdr23	WD repeat domain 23	1.64339	0.00295768
1428283_at	74134	Cyp2s1	cytochrome P450, family 2, subfamily s, polypeptide 1	1.64189	0.000250733
1434895_s_at	21981	Ppp1r13b	protein phosphatase 1, regulatory (inhibitor) subunit 13B	1.64182	0.000367174
1430449_at	77480	C330002I19Rik	RIKEN cDNA C330002I19 gene	1.64161	0.0283273
1425287_at	230162	Zfp189	zinc finger protein 189	1.64105	0.0146838
1457582_at	22290	Uty	Ubiquitously transcribed tetratricopeptide repeat gene, Y chromosome	1.64016	0.00194034
1417335_at	54200	Sult2b1	sulfotransferase family, cytosolic, 2B, member 1	1.63988	0.000266887
1418983_at	12695	Inadl	InaD-like (Drosophila)	1.63743	0.00592798
1417028_a_at	80890	Trim2	tripartite motif protein 2	1.63598	0.000195643
1448349_at	30960	Vapa	vesicle-associated membrane protein, associated protein A	1.63441	0.00758845
1422838_at	16532	Kcnu1	potassium channel, subfamily U, member 1	1.63299	0.0495892
1459840_s_at	66264	Ccdc28b	coiled coil domain containing 28B	1.62988	0.00896448
1427479_at	13664 /// 266459 /// 432715 /// 435337 /// 544881 /// 544883 /// 546233 /// 623167 /// 627878 /// 627881 /// 630607 /// 640794 /// 641136 /// 666806 /// 666862	Eif1a /// EG266459 /// LOC432715 /// LOC435337 /// LOC544881 /// EG544883 /// LOC546233 /// LOC623167 /// LOC627878 /// LOC627881 /// LOC630607 /// LOC640794 /// LOC641136 /// EG666806 /// EG666862	eukaryotic translation initiation factor 1A /// predicted gene, EG266459 /// similar to GLE1 RNA export mediator-like (yeast /// similar to Eukaryotic translation initiation factor 1A (eIF-1A) (eIF-4C) /// similar to Eukaryotic translation initiation factor 1A (eIF-1A) (eIF-4C) /// predicted gene, EG544883 /// similar to X-linked eukaryotic translation initiation factor 1A /// similar to X-linked…	1.62981	0.0244494
1455687_at	56542	Ick	intestinal cell kinase	1.62875	0.000684979
1452127_a_at	19249	Ptpn13	protein tyrosine phosphatase, non-receptor type 13	1.62846	0.00235315
1429932_at	75844	4930566F21Rik	RIKEN cDNA 4930566F21 gene	1.62663	0.0445779
1433428_x_at	21817	Tgm2	transglutaminase 2, C polypeptide	1.62612	0.00106274
1425037_at	224014	Fgd4	FYVE, RhoGEF and PH domain containing 4	1.62544	0.00053936
1419603_at	672547	LOC672547	similar to Interferon-activatable protein 204 (Ifi-204) (Interferon-inducible protein p204)	1.62504	0.00050391
1435171_at	81004	Tbl1xr1	Transducin (beta)-like 1X-linked receptor 1	1.6248	0.0489938
1456174_x_at	17988	Ndrg1	N-myc downstream regulated gene 1	1.62456	3.11862e-05
1436881_x_at	11576	Afp	alpha fetoprotein	1.62366	0.00123528
1422903_at	17084	Ly86	lymphocyte antigen 86	1.62339	0.00645094
1449357_at	66952	2310030G06Rik	RIKEN cDNA 2310030G06 gene	1.62254	8.16893e-05
1455946_x_at	19240	Tmsb10	thymosin, beta 10	1.62228	0.0166657
1438470_at	216233	Socs2	suppressor of cytokine signaling 2	1.62166	0.00140713
1456212_x_at	12702	Socs3	suppressor of cytokine signaling 3	1.6211	0.00114696
1456643_at	414108	9230114K14Rik	RIKEN cDNA 9230114K14 gene	1.61931	0.00265362
1430942_at	71536	8430437O03Rik	RIKEN cDNA 8430437O03 gene	1.61885	0.00359477
1415983_at	18826	Lcp1	lymphocyte cytosolic protein 1	1.61844	0.00157429
1444128_at	108083	Pip5k2b	Phosphatidylinositol-4-phosphate 5-kinase, type II, beta	1.61841	0.0273544
1453191_at	373864	Col27a1	procollagen, type XXVII, alpha 1	1.6171	0.0121423
1426857_a_at	72479	Hsdl2	hydroxysteroid dehydrogenase like 2	1.61597	0.000579272
1456524_at	211323	Nrg1	neuregulin 1	1.61378	0.00872429
1447301_at	238276	Akap5	A kinase (PRKA) anchor protein 5	1.61338	0.000385449
1417777_at	67103	Ltb4dh	leukotriene B4 12-hydroxydehydrogenase	1.6132	0.000221583
1439423_x_at	228801	U46068	cDNA sequence U46068	1.61277	0.000424712
1424903_at	20592	Jarid1d	jumonji, AT rich interactive domain 1D (Rbp2 like)	1.61275	0.0014259
1439910_a_at	---	---	---	1.61246	0.0453528
1418288_at	14245	Lpin1	lipin 1	1.61121	0.00288413
1416795_at	68631	Cryl1	crystallin, lambda 1	1.61077	0.00265309
1426669_at	223978	C530044N13Rik	RIKEN cDNA C530044N13 gene	1.61047	0.00180216
1458050_at	---	---	---	1.60993	0.0436825
1424591_at	67770	5830433M19Rik	RIKEN cDNA 5830433M19 gene	1.60791	0.00427838
1431208_a_at	65962	Slc9a3r2	solute carrier family 9 (sodium/hydrogen exchanger), isoform 3 regulator 2	1.60751	0.000377976
1448371_at	17907	Mylpf	myosin light chain, phosphorylatable, fast skeletal muscle	1.60688	0.00620518
1439737_x_at	69792	Med6	Mediator of RNA polymerase II transcription, subunit 6 homolog (yeast)	1.60591	0.0120023
1419586_at	19889	Rp2h	retinitis pigmentosa 2 homolog (human)	1.60568	0.0105673
1416645_a_at	11576	Afp	alpha fetoprotein	1.60555	0.000995808
1426584_a_at	20322	Sord	sorbitol dehydrogenase	1.60516	7.57713e-05
1432601_at	69188	Mll5	myeloid/lymphoid or mixed-lineage leukemia 5	1.60441	0.0257547
1449229_a_at	53886	Cdkl2	cyclin-dependent kinase-like 2 (CDC2-related kinase)	1.60407	4.76743e-06
1451677_at	67608	Narf	nuclear prelamin A recognition factor	1.60406	0.0165536
1415928_a_at	67443	Map1lc3b	microtubule-associated protein 1 light chain 3 beta	1.60381	0.000131971
1417174_at	66279	1810021J13Rik	RIKEN cDNA 1810021J13 gene	1.60348	0.013872
1424494_s_at	76917	2810417J12Rik	RIKEN cDNA 2810417J12 gene	1.60303	0.00395032
1437170_x_at	54132 /// 545743	Pdlim1 /// LOC545743	PDZ and LIM domain 1 (elfin) /// similar to PDZ and LIM domain protein 1 (Elfin) (LIM domain protein CLP-36) (C-terminal LIM domain protein 1)	1.60289	0.0031659
1449630_s_at	226778	Mark1	MAP/microtubule affinity-regulating kinase 1	1.60263	0.041908
1426330_at	140723	Cacng5	calcium channel, voltage-dependent, gamma subunit 5	1.60242	0.0452838
1438237_at	19715	Rex2	reduced expression 2	1.6024	0.00468661
1416592_at	93692	Glrx	glutaredoxin	1.60218	3.9682e-05
1424383_at	214359	Tmem51	transmembrane protein 51	1.60213	0.000115322
1417408_at	14066	F3	coagulation factor III	1.60209	5.17577e-06
1442576_at	231991	Creb5	CAMP responsive element binding protein 5	1.60181	0.00561152
1445496_at	11992	Auh	AU RNA binding protein/enoyl-coenzyme A hydratase	1.60144	0.0158502
1417409_at	16476	Jun	Jun oncogene	1.60084	0.000139926
1447473_at	---	---	Transcribed locus	1.60065	0.0112083
1453139_at	67993	Nudt12	nudix (nucleoside diphosphate linked moiety X)-type motif 12	1.60033	0.00275739
1440040_at	12571	Cdk6	Cyclin-dependent kinase 6	1.60029	0.00424097
1451989_a_at	212307	Mapre2	microtubule-associated protein, RP/EB family, member 2	1.59676	0.00140234
1424938_at	70358	Steap1	six transmembrane epithelial antigen of the prostate 1	1.59658	0.00139394
1417885_at	17762	Mapt	microtubule-associated protein tau	1.59548	0.021849
1441667_s_at	12180	Smyd1	SET and MYND domain containing 1	1.59443	0.0421593
1441972_at	67786	6230424C14Rik	RIKEN cDNA 6230424C14 gene	1.59348	0.00623498
1429859_a_at	107566	Arl2bp	ADP-ribosylation factor-like 2 binding protein	1.59281	0.0286602
1428574_a_at	69993	Chn2	chimerin (chimaerin) 2	1.59227	0.00664978
1426052_at	217716	Mlh3	mutL homolog 3 (E coli)	1.59211	0.00139863
1433965_at	11980	Atp8a1	ATPase, aminophospholipid transporter (APLT), class I, type 8A, member 1	1.59124	0.00975229
1437767_s_at	14339	Fts	fused toes	1.59088	0.0228139
1436501_at	102103	Mtus1	mitochondrial tumor suppressor 1	1.58996	0.0230329
1460361_at	67759	5033414D02Rik	RIKEN cDNA 5033414D02 gene	1.58903	0.00264176
1439041_at	227059	Slc39a10	solute carrier family 39 (zinc transporter), member 10	1.58896	0.0311438
1434861_at	---	---	Transcribed locus	1.58883	0.0042653
1453457_at	73025	2900070H08Rik	RIKEN cDNA 2900070H08 gene	1.58757	0.00336905
1435631_x_at	107371	Exoc6	exocyst complex component 6	1.58708	0.000469405
1430614_at	74347	4632415K11Rik	RIKEN cDNA 4632415K11 gene	1.58677	0.00629559
1451577_at	56490	Zbtb20	zinc finger and BTB domain containing 20	1.58406	0.000125618
1419280_at	18718	Pip5k2a	phosphatidylinositol-4-phosphate 5-kinase, type II, alpha	1.58392	0.0104047
1446482_at	28135	Cep63	centrosomal protein 63	1.58378	0.0407307
1416409_at	11430	Acox1	acyl-Coenzyme A oxidase 1, palmitoyl	1.58331	0.000392541
1441097_at	---	---	Transcribed locus	1.58254	0.0353206
1438413_at	66315	Senp7	SUMO1/sentrin specific peptidase 7	1.58221	0.0098212
1455385_at	107371	Exoc6	exocyst complex component 6	1.58134	3.37293e-05
1438983_x_at	104799	AI413782	expressed sequence AI413782	1.57997	0.00143345
1419587_s_at	19889	Rp2h	retinitis pigmentosa 2 homolog (human)	1.57957	0.00379503
1450113_at	---	---	---	1.579	0.0170442
1419778_at	---	---	---	1.57873	0.0435428
1429543_at	67786	6230424C14Rik	RIKEN cDNA 6230424C14 gene	1.57841	0.000194715
1434768_at	12751	Tpp1	tripeptidyl peptidase I	1.57777	0.00266362
1456311_x_at	71988	Esco2	establishment of cohesion 1 homolog 2 (S. cerevisiae)	1.57709	0.00113609
1430017_at	72000	1600016N20Rik	RIKEN cDNA 1600016N20 gene	1.57676	0.00198617
1449303_at	75747	Sesn3	sestrin 3	1.57635	0.000836076
1430172_a_at	623748 /// 677156 /// 70101	Cyp4f16 /// LOC623748 /// LOC677156	cytochrome P450, family 4, subfamily f, polypeptide 16 /// similar to cytochrome P450, family 4, subfamily f, polypeptide 16 /// similar to cytochrome P450, family 4, subfamily f, polypeptide 16	1.57621	0.0180425
1456045_at	73582	1700106N22Rik	RIKEN cDNA 1700106N22 gene	1.57591	0.0193252
1425981_a_at	19651 /// 635075	Rbl2 /// LOC635075	retinoblastoma-like 2 /// similar to retinoblastoma-like 2	1.57519	0.00321986
1426734_at	224093	BC022623	cDNA sequence BC022623	1.57432	0.00191526
1438993_a_at	73834	Atp6v1d	ATPase, H+ transporting, lysosomal V1 subunit D	1.57427	0.000859669
1434486_x_at	216558	Ugp2	UDP-glucose pyrophosphorylase 2	1.57414	0.000472753
1437900_at	67647	4930523C07Rik	RIKEN cDNA 4930523C07 gene	1.57403	5.83388e-05
1418520_at	22134	Tgoln1	trans-golgi network protein	1.57353	0.0123925
1433466_at	101602	AI467606	expressed sequence AI467606	1.57167	0.0006765
1439368_a_at	65962	Slc9a3r2	solute carrier family 9 (sodium/hydrogen exchanger), isoform 3 regulator 2	1.57158	0.00112692
1426370_at	67420	Mlstd2	male sterility domain containing 2	1.57121	0.0144191
1436329_at	13655	Egr3	early growth response 3	1.57031	0.000587963
1436879_x_at	11576	Afp	alpha fetoprotein	1.57006	0.000897345
1439150_x_at	66790	Grtp1	GH regulated TBC protein 1	1.56973	0.0138678
1420018_s_at	216350	Tspan8	tetraspanin 8	1.56907	0.000151182
1434372_at	107350	AW112010	expressed sequence AW112010	1.56671	0.000219244
1418449_at	16763	Lad1	ladinin	1.566	0.00184096
1435487_at	14804	Grid2	glutamate receptor, ionotropic, delta 2	1.56446	0.0494562
1426598_at	22290	Uty	ubiquitously transcribed tetratricopeptide repeat gene, Y chromosome	1.56199	0.000166928
1450871_a_at	12035	Bcat1	branched chain aminotransferase 1, cytosolic	1.56062	0.0061416
1427492_at	69693	Pof1b	premature ovarian failure 1B	1.56044	0.00640286
1423054_at	22388	Wdr1	WD repeat domain 1	1.55987	0.00546465
1449369_at	50528	Tmprss2	transmembrane protease, serine 2	1.5591	0.0166294
1448489_at	100163	Pafah2	platelet-activating factor acetylhydrolase 2	1.55802	0.000298525
1438982_s_at	76917	2810417J12Rik	RIKEN cDNA 2810417J12 gene	1.55786	0.00868392
1448390_a_at	20148	Dhrs3	dehydrogenase/reductase (SDR family) member 3	1.55775	0.00621297
1416843_at	18582	Pde6d	phosphodiesterase 6D, cGMP-specific, rod, delta	1.55666	0.000561082
1426856_at	72479	Hsdl2	hydroxysteroid dehydrogenase like 2	1.55573	0.00373217
1415776_at	11671	Aldh3a2	aldehyde dehydrogenase family 3, subfamily A2	1.55543	0.0012136
1438228_at	74430	4930452B06Rik	RIKEN cDNA 4930452B06 gene	1.55484	0.0143122
1421317_x_at	17863	Myb	myeloblastosis oncogene	1.55474	0.0323111
1447153_x_at	29869	Ulk2	Unc-51 like kinase 2 (C. elegans)	1.5543	0.0234378
1436411_at	268878	Atp13a5	ATPase type 13A5	1.5538	0.03041
1439428_x_at	218138	Gmds	GDP-mannose 4, 6-dehydratase	1.55319	0.0320165
1437112_at	18805	Pld1	phospholipase D1	1.55227	0.00536889
1447854_s_at	319190	Hist2h2be	histone cluster 2, H2be	1.55197	0.0172167
1454728_s_at	11980	Atp8a1	ATPase, aminophospholipid transporter (APLT), class I, type 8A, member 1	1.55192	0.00238298
1422172_x_at	630579 /// 77117	6720457D02Rik /// LOC630579	RIKEN cDNA 6720457D02 gene /// similar to zinc finger protein 124	1.55134	0.00512443
1421824_at	23821	Bace1	beta-site APP cleaving enzyme 1	1.55076	0.00529329
1435175_at	207792	BC034090	cDNA sequence BC034090	1.55007	0.00899737
1430225_at	70554	5730442G03Rik	RIKEN cDNA 5730442G03 gene	1.55003	0.0208237
1418203_at	58801	Pmaip1	phorbol-12-myristate-13-acetate-induced protein 1	1.54923	0.000750239
1459904_at	407795	BC030870	cDNA sequence BC030870	1.54912	0.0254667
1428447_at	75712	Tmem14a	transmembrane protein 14A	1.54821	0.000253651
1437113_s_at	18805	Pld1	phospholipase D1	1.54814	0.00238918
1440139_at	83814	Nedd4l	Neural precursor cell expressed, developmentally down-regulated gene 4-like	1.54746	0.00500401
1449264_at	229521	Syt11	synaptotagmin XI	1.54745	0.00387772
1421871_at	56726	Sh3bgrl	SH3-binding domain glutamic acid-rich protein like	1.54744	0.0193671
1451990_at	212307	Mapre2	microtubule-associated protein, RP/EB family, member 2	1.54732	0.00569753
1422802_at	13237	Defcr3	defensin related cryptdin 3	1.54684	0.0473657
1448900_at	27883	D16H22S680E	DNA segment, Chr 16, human D22S680E, expressed	1.54478	0.000576421
1416408_at	11430	Acox1	acyl-Coenzyme A oxidase 1, palmitoyl	1.54374	0.00017894
1429642_at	67492	Anubl1	AN1, ubiquitin-like, homolog (Xenopus laevis)	1.54318	0.0118124
1455287_at	12571	Cdk6	cyclin-dependent kinase 6	1.54316	0.000582181
1455445_at	56410	Cbln3	cerebellin 3 precursor protein	1.54308	0.0102764
1426221_at	67776	Loh11cr2a	loss of heterozygosity, 11, chromosomal region 2, gene A homolog (human)	1.54243	0.00595082
1445294_at	---	---	Adult male corpora quadrigemina cDNA, RIKEN full-length enriched library, clone:B230354C23 product:unclassifiable, full insert sequence	1.542	0.00689914
1420547_at	14420	Galc	galactosylceramidase	1.54141	0.0467076
1443471_at	56490	Zbtb20	zinc finger and BTB domain containing 20	1.54136	0.00921715
1422567_at	63913	Niban	niban protein	1.54109	0.00648865
1456228_x_at	17196	Mbp	myelin basic protein	1.5405	0.0051157
1459930_at	22214	Ube2h	Ubiquitin-conjugating enzyme E2H	1.54023	0.0375353
1455368_at	69035	Zdhhc3	zinc finger, DHHC domain containing 3	1.53902	0.0247153
1460546_at	213469	Lgi3	leucine-rich repeat LGI family, member 3	1.53837	0.0402824
1420772_a_at	14605	Tsc22d3	TSC22 domain family 3	1.53783	0.00207533
1421551_s_at	26388	Ifi202b	interferon activated gene 202B	1.53772	0.000134556
1451845_a_at	217057	Ptrh2	peptidyl-tRNA hydrolase 2	1.53672	0.00166456
1428505_at	66365	Ccdc90b	coiled-coil domain containing 90B	1.53581	0.00340004
1448491_at	51798	Ech1	enoyl coenzyme A hydratase 1, peroxisomal	1.53574	0.00145149
1430166_at	67324	1700042D18Rik	RIKEN cDNA 1700042D18 gene	1.53477	0.00312624
1429123_at	11891	Rab27a	RAB27A, member RAS oncogene family	1.53469	0.00802485
1455733_at	330177	Taok3	TAO kinase 3	1.53461	0.00157937
1434408_at	110616	Atxn3	ataxin 3	1.53356	0.00311377
1418085_at	18762	Prkcz	protein kinase C, zeta	1.53325	0.00400713
1417136_s_at	20817	Srpk2	serine/arginine-rich protein specific kinase 2	1.53316	0.00226753
1456152_at	74090	Paqr5	progestin and adipoQ receptor family member V	1.53304	0.0025355
1457658_x_at	11746	Anxa4	annexin A4	1.53245	0.000168753
1416430_at	12359	Cat	catalase	1.5324	0.000251433
1441480_at	24067	Srp54	Signal recognition particle 54	1.53225	0.00296909
1454239_at	75952	4930578G10Rik	RIKEN cDNA 4930578G10 gene	1.53176	0.00640096
1427126_at	15511	Hspa1b	heat shock protein 1B	1.53008	0.000638858
1422090_a_at	18640	Pfkfb2	6-phosphofructo-2-kinase/fructose-2,6-biphosphatase 2	1.5295	0.0316001
1445726_at	238692	C330011K17Rik	RIKEN cDNA C330011K17 gene	1.52932	0.0257921
1428146_s_at	52538	Acaa2	acetyl-Coenzyme A acyltransferase 2 (mitochondrial 3-oxoacyl-Coenzyme A thiolase)	1.52792	0.000231351
1452348_s_at	15950 /// 15951 /// 192690 /// 226695 /// 381308 /// 640890 /// 672547 /// 677184	Ifi203 /// Ifi204 /// LOC192690 /// Ifi205 /// Mnda /// LOC640890 /// LOC672547 /// LOC677184	interferon activated gene 203 /// interferon activated gene 204 /// similar to interferon activated gene 205 /// interferon activated gene 205 /// myeloid cell nuclear differentiation antigen /// similar to Interferon-activatable protein 205 (IFI-205) (D3 protein) /// similar to Interferon-activatable protein 204 (Ifi-204) (Interferon-inducible protein p204) /// similar to Interferon-activatable …	1.52784	0.00485987
1450748_at	58994	Smpd3	sphingomyelin phosphodiesterase 3, neutral	1.52765	0.0261201
1434096_at	54403	Slc4a4	solute carrier family 4 (anion exchanger), member 4	1.52725	0.000517871
1434485_a_at	216558	Ugp2	UDP-glucose pyrophosphorylase 2	1.52636	0.00449889
1440866_at	19106	Eif2ak2	eukaryotic translation initiation factor 2-alpha kinase 2	1.52627	0.000579439
1428750_at	104252	Cdc42ep2	CDC42 effector protein (Rho GTPase binding) 2	1.52605	0.000284343
1436317_at	241062	D230012E17Rik	RIKEN cDNA D230012E17 gene	1.52583	0.000444101
1416586_at	22685	Zfp239	zinc finger protein 239	1.52347	6.82475e-05
1450699_at	20341	Selenbp1	selenium binding protein 1	1.52343	4.65285e-05
1436852_at	230259	E130308A19Rik	RIKEN cDNA E130308A19 gene	1.5229	0.000372278
1459289_at	---	---	---	1.52289	0.0122388
1432724_at	74658	4930445G23Rik	RIKEN cDNA 4930445G23 gene	1.52283	0.00241744
1449028_at	69581	Rhou	ras homolog gene family, member U	1.52223	0.000831339
1454052_at	75828	Hormad2	HORMA domain containing 2	1.52197	0.0418503
1439369_x_at	65962	Slc9a3r2	solute carrier family 9 (sodium/hydrogen exchanger), isoform 3 regulator 2	1.52086	0.00119482
1439794_at	---	---	---	1.52039	0.0319464
1433827_at	11980	Atp8a1	ATPase, aminophospholipid transporter (APLT), class I, type 8A, member 1	1.51969	0.0126977
1452270_s_at	65969	Cubn	cubilin (intrinsic factor-cobalamin receptor)	1.51886	0.0032599
1419883_s_at	11966	Atp6v1b2	ATPase, H+ transporting, lysosomal V1 subunit B2	1.51867	0.0326163
1439713_at	109700	Itga1	integrin alpha 1	1.5186	0.0145474
1420387_at	17527	Mpv17	Mpv17 transgene, kidney disease mutant	1.51787	0.00238481
1420827_a_at	12450	Ccng1	cyclin G1	1.51782	0.000297043
1432494_a_at	76411	1700019E19Rik	RIKEN cDNA 1700019E19 gene	1.51778	0.00635723
1433854_at	209497	Tmem164	transmembrane protein 164	1.5176	0.00119879
1460367_at	73389	Hbp1	high mobility group box transcription factor 1	1.51705	8.1469e-05
1428335_a_at	76983	Scfd1	sec1 family domain containing 1	1.51585	0.000196325
1419074_at	68044	Chac2	ChaC, cation transport regulator homolog 2 (E. coli)	1.51583	0.00352199
1422924_at	21950	Tnfsf9	tumor necrosis factor (ligand) superfamily, member 9	1.51529	0.000395413
1433785_at	17433	Mobp	myelin-associated oligodendrocytic basic protein	1.51464	0.00529308
1436293_x_at	27877	D1Ertd471e	DNA segment, Chr 1, ERATO Doi 471, expressed	1.51237	0.00887127
1430345_at	71443	5530402H23Rik	RIKEN cDNA 5530402H23 gene	1.51233	0.00568114
1456863_at	13838	Epha4	Eph receptor A4	1.51156	0.0222988
1428730_at	79264	Krit1	KRIT1, ankyrin repeat containing	1.51128	0.00312728
1420731_a_at	13008	Csrp2	cysteine and glycine-rich protein 2	1.51106	0.000259733
1432587_at	77012	5730596P11Rik	RIKEN cDNA 5730596P11 gene	1.51064	0.0428012
1458300_at	110198	Akr7a5	aldo-keto reductase family 7, member A5 (aflatoxin aldehyde reductase)	1.51055	0.026413
1448883_at	19141	Lgmn	legumain	1.51031	0.00906882
1421177_at	66816	Thap2	THAP domain containing, apoptosis associated protein 2	1.50781	0.020701
1436614_at	106945	AI843639	expressed sequence AI843639	1.50738	0.000251224
1421161_at	12223	Btc	betacellulin, epidermal growth factor family member	1.50672	0.0374605
1434714_at	67475	Ero1lb	ERO1-like beta (S. cerevisiae)	1.50572	0.00308371
1456567_x_at	14824	Grn	granulin	1.50478	0.00370704
1430023_at	71242	5133400G04Rik	RIKEN cDNA 5133400G04 gene	1.50475	0.00121645
1453564_a_at	66700	Vps24	vacuolar protein sorting 24 (yeast)	1.50413	0.0224925
1435553_at	68070	Pdzd2	PDZ domain containing 2	1.50381	0.0446064
1417540_at	13709	Elf1	E74-like factor 1	1.50375	8.10849e-05
1427243_at	100532	AA536743	expressed sequence AA536743	1.50364	0.00815324
1429417_at	78923	4833446K15Rik	RIKEN cDNA 4833446K15 gene	1.50319	0.000378122
1423176_at	22057	Tob1	transducer of ErbB-2.1	1.50301	0.000557221
1442549_at	171170	Mbnl3	muscleblind-like 3 (Drosophila)	1.5026	0.012001
1428145_at	52538	Acaa2	acetyl-Coenzyme A acyltransferase 2 (mitochondrial 3-oxoacyl-Coenzyme A thiolase)	1.50241	0.00259402
1428304_at	71988	Esco2	establishment of cohesion 1 homolog 2 (S. cerevisiae)	1.50094	0.000319617
1459095_at	---	---	---	0.666477	0.0166163
1452324_at	19296	Pvt1	plasmacytoma variant translocation 1	0.666224	6.0495e-05
1443465_at	---	---	---	0.666115	0.00155872
1425115_at	19647	Rbbp6	retinoblastoma binding protein 6	0.66603	0.0493106
1449672_s_at	233870 /// 669832	Tufm /// LOC669832	Tu translation elongation factor, mitochondrial /// similar to Tu translation elongation factor, mitochondrial	0.665295	0.000493944
1437100_x_at	223775	Pim3	proviral integration site 3	0.665255	7.80242e-05
1426929_at	108013	Brunol4	bruno-like 4, RNA binding protein (Drosophila)	0.665096	0.0158204
1430120_at	67593	4930519G04Rik	RIKEN cDNA 4930519G04 gene	0.66506	0.0100292
1428741_at	15572	Elavl4	ELAV (embryonic lethal, abnormal vision, Drosophila)-like 4 (Hu antigen D)	0.664915	0.0337305
1417425_at	66801	Prkrip1	Prkr interacting protein 1 (IL11 inducible)	0.664823	0.000878263
1453950_a_at	57434	Xrcc2	X-ray repair complementing defective repair in Chinese hamster cells 2	0.664767	0.0240897
1448328_at	24055	Sh3bp2	SH3-domain binding protein 2	0.664672	0.00926928
1454801_at	105522	Ankrd28	ankyrin repeat domain 28	0.664407	0.000211552
1428306_at	74747	Ddit4	DNA-damage-inducible transcript 4	0.664297	0.00738497
1452693_at	71715	Dhx35	DEAH (Asp-Glu-Ala-His) box polypeptide 35	0.664244	0.00235675
1432495_at	20680	Sox7	SRY-box containing gene 7	0.664017	0.0154721
1443847_x_at	---	---	Transcribed locus	0.663952	0.00829153
1428663_at	71305	5133401H06Rik	RIKEN cDNA 5133401H06 gene	0.663843	2.01187e-05
1420938_at	50786	Hs6st2	heparan sulfate 6-O-sulfotransferase 2	0.663745	0.0117018
1416041_at	20393	Sgk	serum/glucocorticoid regulated kinase	0.663702	0.00114168
1434270_at	504193 /// 73340	Nptxr /// Npcd	neuronal pentraxin receptor /// neuronal pentraxin with chromo domain	0.663675	0.020611
1435090_at	328580	Tubgcp6	tubulin, gamma complex associated protein 6	0.66366	0.00111778
1455548_at	228836	Dlgap4	discs, large homolog-associated protein 4 (Drosophila)	0.66366	0.00949001
1454429_at	76110	5830462O15Rik	RIKEN cDNA 5830462O15 gene	0.663458	0.0382306
1455549_at	228071	Sestd1	SEC14 and spectrin domains 1	0.663423	0.00307182
1431352_s_at	19296	Pvt1	plasmacytoma variant translocation 1	0.663371	0.0396083
1417149_at	18452	P4ha2	procollagen-proline, 2-oxoglutarate 4-dioxygenase (proline 4-hydroxylase), alpha II polypeptide	0.66332	0.000161857
1455008_at	14673	Gna12	guanine nucleotide binding protein, alpha 12	0.663264	0.00806087
1424697_at	69185	Dtwd1	DTW domain containing 1	0.66315	0.000522655
1459343_at	217026	2700008B19Rik	RIKEN cDNA 2700008B19 gene	0.662676	0.0108005
1459659_at	---	---	Mammary gland RCB-0527 Jyg-MC(B) cDNA, RIKEN full-length enriched library, clone:G930026B02 product:unclassifiable, full insert sequence	0.662124	0.0334004
1450437_a_at	17967	Ncam1	neural cell adhesion molecule 1	0.662121	0.0229717
1426825_at	22379	Fmnl3	formin-like 3	0.662098	0.00621931
1437256_at	---	---	---	0.661997	0.00824086
1446797_at	320426	A330075M08Rik	RIKEN cDNA A330075M08 gene	0.661535	0.0186546
1455344_at	13638	Efna3	ephrin A3	0.661478	0.0148073
1426881_at	100763	Ube3c	ubiquitin protein ligase E3C	0.661465	0.00130781
1460194_at	16922	Phyh	phytanoyl-CoA hydroxylase	0.6614	0.00195033
1443670_at	70113	2010001J22Rik	RIKEN cDNA 2010001J22 gene	0.660794	0.000375358
1441039_at	75195	4930532J02Rik	RIKEN cDNA 4930532J02 gene	0.660777	0.0256522
1448135_at	11911	Atf4	activating transcription factor 4	0.660577	0.00154069
1450280_a_at	20132	Rrh	retinal pigment epithelium derived rhodopsin homolog	0.660535	0.0199339
1424470_a_at	223864	Rapgef3	Rap guanine nucleotide exchange factor (GEF) 3	0.660328	0.0170164
1440085_at	245527	Eda2r	ectodysplasin A2 isoform receptor	0.660108	0.0468694
1446776_at	97952	C77581	expressed sequence C77581	0.659982	0.0358156
1456250_x_at	21810	Tgfbi	transforming growth factor, beta induced	0.659905	0.0225314
1438349_at	381067	BC043476	cDNA sequence BC043476	0.6598	0.00277534
1440371_at	---	---	2 days neonate sympathetic ganglion cDNA, RIKEN full-length enriched library, clone:7120457A19 product:unclassifiable, full insert sequence	0.659708	0.000666901
1429712_at	13999 /// 545490 /// 667962 /// 668009	Etohi1 /// 6230416C02Rik /// LOC667962 /// LOC668009	ethanol induced 1 /// RIKEN cDNA 6230416C02 gene /// similar to zinc finger protein 97 /// similar to zinc finger protein 97	0.659379	0.00918019
1421964_at	18131	Notch3	Notch gene homolog 3 (Drosophila)	0.659253	0.00739309
1422280_at	14945	Gzmk	granzyme K	0.658991	0.0104842
1449187_at	18590	Pdgfa	platelet derived growth factor, alpha	0.658863	0.00109938
1440092_at	14042	Ext1	Exostoses (multiple) 1	0.658858	0.00978113
1424713_at	75600	Calml4	calmodulin-like 4	0.658834	0.0216383
1434013_at	319713	Ablim3	actin binding LIM protein family, member 3	0.658741	0.0448107
1452782_a_at	56551	Txn2	thioredoxin 2	0.658642	0.000784665
1445518_at	24136	Zfhx1b	Zinc finger homeobox 1b	0.658382	0.000916072
1440292_at	52695	D13Ertd666e	DNA segment, Chr 13, ERATO Doi 666, expressed	0.657913	0.0233363
1431966_at	76223	Agbl3	ATP/GTP binding protein-like 3	0.657866	0.023002
1436148_at	---	---	Adult male olfactory brain cDNA, RIKEN full-length enriched library, clone:6430531K17 product:unclassifiable, full insert sequence	0.657689	0.0266634
1446895_at	---	---	---	0.657544	0.02928
1422851_at	15364	Hmga2	high mobility group AT-hook 2	0.657481	0.000505288
1436859_at	212772	2700007P21Rik	RIKEN cDNA 2700007P21 gene	0.657454	0.00108068
1417287_at	14950	H13	histocompatibility 13	0.657387	0.00537177
1454911_at	382106	LOC382106	hypothetical protein LOC382106	0.657154	0.00021261
1447787_x_at	14615	Gja7	gap junction membrane channel protein alpha 7	0.657049	0.00111055
1433647_s_at	73296	Rhobtb3	Rho-related BTB domain containing 3	0.656552	0.00243515
1430863_at	71123	4933411B09Rik	RIKEN cDNA 4933411B09 gene	0.656441	0.0200533
1438407_at	319901	9330132E09Rik	RIKEN cDNA 9330132E09 gene	0.6563	8.1404e-06
1452469_a_at	29856	Smtn	smoothelin	0.655969	0.000844358
1443241_at	78697	Pus7	Pseudouridylate synthase 7 homolog (S. cerevisiae)	0.655895	0.0205288
1417533_a_at	16419	Itgb5	integrin beta 5	0.655814	0.0046008
1430646_at	78818	5830407P18Rik	RIKEN cDNA 5830407P18 gene	0.655684	0.0351945
1456128_at	67942	Atp5g2	ATP synthase, H+ transporting, mitochondrial F0 complex, subunit c (subunit 9), isoform 2	0.654626	0.0104082
1441926_x_at	20776	Tmie	transmembrane inner ear	0.654592	0.00444761
1436590_at	244416	Ppp1r3b	protein phosphatase 1, regulatory (inhibitor) subunit 3B	0.654403	0.0331857
1421283_at	12160	Bmp5	bone morphogenetic protein 5	0.654276	0.0439083
1444271_at	17222	Anapc1	anaphase promoting complex subunit 1	0.654083	0.0139273
1422776_at	20725	Serpinb8	serine (or cysteine) peptdiase inhibitor, clade B, member 8	0.654071	0.0068118
1437103_at	319765	Igf2bp2	insulin-like growth factor 2 mRNA binding protein 2	0.654009	0.0020724
1425572_a_at	13196	Ddef1	development and differentiation enhancing	0.653897	0.0003643
1459204_at	105957	AU015449	expressed sequence AU015449	0.653804	0.0159537
1418074_at	20448	St6galnac4	ST6 (alpha-N-acetyl-neuraminyl-2,3-beta-galactosyl-1,3)-N-acetylgalactosaminide alpha-2,6-sialyltransferase 4	0.653714	0.0118395
1427140_at	19296	Pvt1	plasmacytoma variant translocation 1	0.653567	0.00256511
1449314_at	22762	Zfpm2	zinc finger protein, multitype 2	0.653443	0.00331825
1425400_a_at	56222	Cited4	Cbp/p300-interacting transactivator, with Glu/Asp-rich carboxy-terminal domain, 4	0.653334	0.0220416
1416918_at	53310	Dlgh3	discs, large homolog 3 (Drosophila)	0.653007	0.00264812
1436832_at	71796	1110067B18Rik	RIKEN cDNA 1110067B18 gene	0.65278	0.0223192
1451718_at	18823	Plp1	proteolipid protein (myelin) 1	0.652709	0.0444781
1453746_at	14269	Fnbp1	formin binding protein 1	0.652583	0.0112584
1451644_a_at	15006 /// 68395	H2-Q1 /// 0610037M15Rik	histocompatibility 2, Q region locus 1 /// RIKEN cDNA 0610037M15 gene	0.652407	0.0469996
1433740_at	72477	Tmem87b	transmembrane protein 87B	0.652394	0.00546196
1453329_s_at	432450	Tcba1	T-cell lymphoma breakpoint associated target 1	0.6512	0.0477318
1427665_a_at	18029	Nfic	nuclear factor I/C	0.651121	0.0120137
1416708_a_at	52857	Gramd1a	GRAM domain containing 1A	0.650496	0.00394347
1457090_at	---	---	0 day neonate head cDNA, RIKEN full-length enriched library, clone:4831433L12 product:unclassifiable, full insert sequence	0.650007	5.30169e-05
1449289_a_at	12010	B2m	beta-2 microglobulin	0.649831	0.00299159
1446632_at	12296	Cacnb2	Calcium channel, voltage-dependent, beta 2 subunit	0.649432	0.00438868
1457264_at	239510	Phf20l1	PHD finger protein 20-like 1	0.649307	0.00173293
1416492_at	12447	Ccne1	cyclin E1	0.649278	0.00258053
1435244_at	22325	Vav2	Vav2 oncogene	0.648641	0.0165343
1429722_at	75580	Zbtb4	zinc finger and BTB domain containing 4	0.648615	0.0198061
1456800_a_at	234695	D130029J02Rik	RIKEN cDNA D130029J02 gene	0.647767	0.00214446
1458232_at	13380	Dkk1	dickkopf homolog 1 (Xenopus laevis)	0.647336	0.0112749
1424622_at	15499	Hsf1	heat shock factor 1	0.646276	0.00237732
1435945_a_at	16534	Kcnn4	potassium intermediate/small conductance calcium-activated channel, subfamily N, member 4	0.645761	5.40112e-05
1455863_at	214616	Spata5l1	spermatogenesis associated 5-like 1	0.645571	0.00588349
1455722_at	---	---	---	0.645284	0.00482906
1447360_at	21807	Tsc22d1	TSC22 domain family, member 1	0.645217	0.0089557
1436851_at	19216 /// 320795	Ptger1 /// Pkn1	prostaglandin E receptor 1 (subtype EP1) /// protein kinase N1	0.644631	0.0128946
1420703_at	12982	Csf2ra	colony stimulating factor 2 receptor, alpha, low-affinity (granulocyte-macrophage)	0.644466	0.0280845
1427918_a_at	104215	Rhoq	ras homolog gene family, member Q	0.644377	0.000528878
1433455_at	16923	Sh2b3	SH2B adaptor protein 3	0.644309	0.00648635
1428442_at	613262	BC029722	cDNA sequence BC029722	0.643543	0.000512413
1450774_at	114654	Ly6g6d	lymphocyte antigen 6 complex, locus G6D	0.642819	0.010054
1428394_at	227696 /// 241296	Phyhd1 /// Lrrc8a	phytanoyl-CoA dioxygenase domain containing 1 /// leucine rich repeat containing 8A	0.642103	0.0107393
1425331_at	20402	Zfp106	zinc finger protein 106	0.641749	0.00274086
1428870_at	70769	Nolc1	nucleolar and coiled-body phosphoprotein 1	0.641737	0.000402069
1436459_at	240888	Gpr161	G protein-coupled receptor 161	0.641613	0.00130775
1437647_at	23856	Dido1	death inducer-obliterator 1	0.641533	0.00467647
1452428_a_at	12010	B2m	beta-2 microglobulin	0.641501	0.000328896
1428656_at	14000	Rnasen	ribonuclease III, nuclear	0.641448	0.00920001
1454995_at	69219	Ddah1	dimethylarginine dimethylaminohydrolase 1	0.641173	0.000155698
1437753_at	100454	AW742931	Expressed sequence AW742931	0.641019	0.0326569
1438602_s_at	17174	Masp1	mannan-binding lectin serine peptidase 1	0.640842	0.000330758
1454090_at	56075	Pdss1	prenyl (solanesyl) diphosphate synthase, subunit 1	0.640781	0.000437571
1420410_at	26424	Nr5a2	nuclear receptor subfamily 5, group A, member 2	0.640621	0.00920824
1447665_at	242384	Lrrn6c	leucine rich repeat neuronal 6C	0.640421	0.0334652
1420793_at	17843	Mup4	major urinary protein 4	0.640076	0.0185602
1458981_at	545085	Wdr70	WD repeat domain 70	0.639972	0.0176771
1428485_at	76459	Car12	carbonic anyhydrase 12	0.63966	0.00186905
1433651_at	101543	Wtip	WT1-interacting protein	0.639555	0.00277149
1438251_x_at	56213	Htra1	HtrA serine peptidase 1	0.639053	0.00101795
1421520_at	57339	Jph1	junctophilin 1	0.638901	0.0444127
1455400_at	69219	Ddah1	dimethylarginine dimethylaminohydrolase 1	0.638818	0.00203975
1418914_s_at	64918	Bhmt2	betaine-homocysteine methyltransferase 2	0.638607	0.0251774
1441995_at	17967	Ncam1	Neural cell adhesion molecule 1	0.638537	0.000643184
1452476_at	12296	Cacnb2	calcium channel, voltage-dependent, beta 2 subunit	0.638477	0.014489
1440459_at	269254	Setx	senataxin	0.638087	0.00286944
1430416_at	70973	4931431B13Rik	RIKEN cDNA 4931431B13 gene	0.63806	0.00724005
1417018_at	58859	Efemp2	epidermal growth factor-containing fibulin-like extracellular matrix protein 2	0.637713	8.44205e-05
1429444_at	68895	Rasl11a	RAS-like, family 11, member A	0.637709	0.000454319
1444816_at	---	---	---	0.637484	0.00879108
1459902_at	212772	2700007P21Rik	RIKEN cDNA 2700007P21 gene	0.637167	0.00809444
1447272_s_at	11982	Atp10a	ATPase, class V, type 10A	0.637016	0.00725954
1452834_at	72446	2600010E01Rik	RIKEN cDNA 2600010E01 gene	0.636972	0.00473503
1443293_at	---	---	---	0.636944	0.00247207
1433536_at	237253	Lrp11	low density lipoprotein receptor-related protein 11	0.636884	0.000945648
1447484_x_at	72091	2610002F03Rik	RIKEN cDNA 2610002F03 gene	0.636759	0.00753681
1419512_at	54614	Prpf40b	PRP40 pre-mRNA processing factor 40 homolog B (yeast)	0.636595	0.00144927
1433431_at	69060	Pnlip	pancreatic lipase	0.636523	0.00945794
1419522_at	67187	Zmynd19	zinc finger, MYND domain containing 19	0.636318	0.00069256
1458113_at	320999	9530019H20Rik	RIKEN cDNA 9530019H20 gene	0.636277	0.00984495
1449641_at	---	---	---	0.636264	0.00100169
1420220_x_at	78244	4930461P20Rik	RIKEN cDNA 4930461P20 gene	0.635393	0.000797659
1457987_at	77877	6030458C11Rik	RIKEN cDNA 6030458C11 gene	0.635243	0.0181266
1456014_s_at	108101	BC032204	cDNA sequence BC032204	0.635164	0.00466945
1438408_at	78088	Ankrd56	ankyrin repeat domain 56	0.635044	0.00264523
1422540_at	14114	Fbln1	fibulin 1	0.635044	0.00101027
1444821_at	244418	D8Ertd82e	DNA segment, Chr 8, ERATO Doi 82, expressed	0.634828	0.020587
1417863_at	75469	Spata19	spermatogenesis associated 19	0.634599	0.0321842
1431172_at	26428	Orc4l	origin recognition complex, subunit 4-like (S. cerevisiae)	0.634297	0.00143236
1423856_at	78977	Popdc3	popeye domain containing 3	0.634297	0.00108014
1459666_at	67095	Trak1	trafficking protein, kinesin binding 1	0.633841	0.00459946
1430521_s_at	66871	Cpne8	copine VIII	0.633133	0.0148883
1460222_at	20401	Sh3bp1	SH3-domain binding protein 1	0.632783	0.00195492
1450792_at	22177	Tyrobp	TYRO protein tyrosine kinase binding protein	0.632582	0.0211837
1425573_a_at	13196	Ddef1	development and differentiation enhancing	0.632095	0.0252504
1428259_at	69675	Pxdn	peroxidasin homolog (Drosophila)	0.631916	0.000570075
1429419_at	66353	2310007A19Rik	RIKEN cDNA 2310007A19 gene	0.631885	0.0240066
1434298_at	24136	Zfhx1b	zinc finger homeobox 1b	0.631789	0.000480768
1417534_at	16419	Itgb5	integrin beta 5	0.631551	0.00756353
1457430_at	94214	Spock2	Sparc/osteonectin, cwcv and kazal-like domains proteoglycan 2	0.63121	0.00110131
1437333_x_at	56454	Aldh18a1	aldehyde dehydrogenase 18 family, member A1	0.631036	0.0306885
1454992_at	11987	Slc7a1	solute carrier family 7 (cationic amino acid transporter, y+ system), member 1	0.630976	0.00154198
1428694_at	75957	5033413D16Rik	RIKEN cDNA 5033413D16 gene	0.63082	0.0146383
1457154_at	223455	2011-03-06	Membrane-associated ring finger (C3HC4) 6	0.630421	0.00959796
1417542_at	20112	Rps6ka2	ribosomal protein S6 kinase, polypeptide 2	0.63036	0.00150894
1434285_at	209630	Frmd4a	FERM domain containing 4A	0.629871	0.00179305
1450541_at	19296	Pvt1	plasmacytoma variant translocation 1	0.629752	0.00728371
1436100_at	230863	Sh2d5	SH2 domain containing 5	0.629457	0.00194959
1434959_at	13363	Dhh	desert hedgehog	0.629185	0.000199901
1430831_at	73919	Lyrm1	LYR motif containing 1	0.628343	0.0344036
1426291_at	66254	Dimt1	DIM1 dimethyladenosine transferase 1-like (S. cerevisiae)	0.62774	0.00717274
1440344_at	---	---	Transcribed locus	0.626699	0.0116583
1442880_at	---	---	---	0.626558	0.00306987
1451119_a_at	14114	Fbln1	fibulin 1	0.626456	0.0046912
1419046_at	59053	Brp16	brain protein 16	0.626049	0.000543986
1455174_at	66538	Rps19bp1	ribosomal protein S19 binding protein 1	0.62505	0.00252089
1426051_a_at	12616	Cenpb	centromere protein B	0.624996	0.00340082
1437944_at	216148	Shc2	Src homology 2 domain-containing transforming protein C2	0.62498	0.026365
1429594_at	67760	Slc38a2	solute carrier family 38, member 2	0.624829	0.00300728
1437946_x_at	223864	Rapgef3	Rap guanine nucleotide exchange factor (GEF) 3	0.624818	0.00450265
1418004_a_at	65963	Tmem176b	transmembrane protein 176B	0.623934	5.12843e-09
1418045_at	16329	Inpp1	inositol polyphosphate-1-phosphatase	0.623748	0.00754981
1422564_at	83766	Actl6b	actin-like 6B	0.622126	0.0348612
1430965_at	77294	9430064K01Rik	RIKEN cDNA 9430064K01 gene	0.621256	0.0303097
1459212_at	66156	Anapc11	anaphase promoting complex subunit 11 homolog (yeast)	0.620557	0.0323109
1459369_at	13840	Epha6	Eph receptor A6	0.620554	0.0156467
1440011_at	14042	Ext1	Exostoses (multiple) 1	0.619753	0.00444743
1429783_at	56376	Pdlim5	PDZ and LIM domain 5	0.619603	0.0209074
1423926_at	68427	Slc39a13	solute carrier family 39 (metal ion transporter), member 13	0.6195	0.0017159
1434314_s_at	52055	Rab11fip5	RAB11 family interacting protein 5 (class I)	0.617869	0.00220681
1416693_at	14234	Foxc2	forkhead box C2	0.617867	0.0221994
1434483_at	22217	Usp12	ubiquitin specific peptidase 12	0.617637	0.00043306
1439198_at	14083	Ptk2	PTK2 protein tyrosine kinase 2	0.617619	0.0498214
1431660_at	75269	4930564D02Rik	RIKEN cDNA 4930564D02 gene	0.617238	0.00202614
1455419_at	330286	D630045J12Rik	RIKEN cDNA D630045J12 gene	0.616257	0.00568672
1452402_at	50933	Uchl3	Ubiquitin carboxyl-terminal esterase L3 (ubiquitin thiolesterase)	0.615938	0.0102729
1449849_a_at	30840	Fbxl6	F-box and leucine-rich repeat protein 6	0.615734	0.00151841
1438423_at	66970	Ssbp2	single-stranded DNA binding protein 2	0.614835	0.0172668
1439764_s_at	319765	Igf2bp2	insulin-like growth factor 2 mRNA binding protein 2	0.614537	0.000398427
1428859_at	212503	Paox	polyamine oxidase (exo-N4-amino)	0.613591	0.000599663
1422024_at	14247	Fli1	Friend leukemia integration 1	0.613482	0.0491732
1436636_at	210982	BC032203	CDNA sequence BC032203	0.613322	0.00754101
1452387_a_at	56332	Amotl2	angiomotin like 2	0.613217	0.0197819
1425893_a_at	14198	Fhit	fragile histidine triad gene	0.612928	0.00640295
1450738_at	16564	Kif21a	kinesin family member 21A	0.612669	0.00046844
1423020_at	---	---	---	0.61201	0.0160919
1447214_at	666827 /// 670370 /// 674049 /// 676969	EG666827 /// LOC670370 /// LOC674049 /// LOC676969	predicted gene, EG666827 /// hypothetical protein LOC670370 /// hypothetical protein LOC674049 /// hypothetical protein LOC676969	0.611757	0.0378361
1438783_at	637870	LOC637870	similar to Nedd4 WW binding protein 4	0.611485	0.023497
1439036_a_at	11931	Atp1b1	ATPase, Na+/K+ transporting, beta 1 polypeptide	0.611478	3.41175e-05
1448429_at	27357	Gyg	glycogenin	0.611366	0.000160856
1451156_s_at	22359	Vldlr	very low density lipoprotein receptor	0.611135	0.0440779
1433147_at	109624	Cald1	caldesmon 1	0.610483	0.00095558
1417519_at	54711	Plagl2	pleiomorphic adenoma gene-like 2	0.609537	0.00806
1434404_at	215708	C030011O14Rik	RIKEN cDNA C030011O14 gene	0.60866	0.000792851
1443093_at	230959	Ajap1	Adherens junction associated protein 1	0.608612	0.0287759
1428669_at	107771	Bmyc	brain expressed myelocytomatosis oncogene	0.60829	0.000982178
1428535_at	240185	9430020K01Rik	RIKEN cDNA 9430020K01 gene	0.607995	0.00249154
1453862_at	67640	4930465K10Rik	RIKEN cDNA 4930465K10 gene	0.606666	0.00322005
1441150_x_at	---	---	Transcribed locus	0.606558	0.000680607
1440925_at	---	---	---	0.6051	0.00309626
1418501_a_at	170719	Oxr1	oxidation resistance 1	0.605002	0.000124161
1421367_at	67663	4930549C01Rik	RIKEN cDNA 4930549C01 gene	0.604749	0.0187708
1452264_at	209039	Tenc1	tensin like C1 domain-containing phosphatase	0.604607	0.00246297
1441119_at	56784	Garnl1	GTPase activating RANGAP domain-like 1	0.604378	0.0136009
1443304_at	17771	Mtl5	metallothionein-like 5, testis-specific (tesmin)	0.604115	0.0229933
1433171_at	73238	3110049I03Rik	RIKEN cDNA 3110049I03 gene	0.603769	0.0329645
1428395_at	640390 /// 75788	Smurf1 /// LOC640390	SMAD specific E3 ubiquitin protein ligase 1 /// similar to Smad ubiquitination regulatory factor 1 (Ubiquitin--protein ligase SMURF1) (Smad-specific E3 ubiquitin ligase 1) (hSMURF1)	0.603347	0.00940005
1442787_at	---	---	---	0.602943	0.0269492
1445194_at	245684	Cnksr2	connector enhancer of kinase suppressor of Ras 2	0.602824	0.00365401
1447779_x_at	53817	Bat1a	HLA-B-associated transcript 1A	0.602444	0.00452276
1424542_at	20198	S100a4	S100 calcium binding protein A4	0.602299	0.000763436
1435466_at	237868	A830091I15Rik	RIKEN cDNA A830091I15 gene	0.601159	0.0458033
1425985_s_at	17174	Masp1	mannan-binding lectin serine peptidase 1	0.600102	1.83474e-05
1456401_at	12296	Cacnb2	calcium channel, voltage-dependent, beta 2 subunit	0.599744	0.000135821
1444486_at	71778	Klhl5	kelch-like 5 (Drosophila)	0.599303	0.00231477
1430611_at	70073	Zdhhc25	zinc finger, DHHC domain containing 25	0.599195	0.0483001
1424265_at	74091	Npl	N-acetylneuraminate pyruvate lyase	0.599114	0.0254969
1454959_s_at	14677	Gnai1	guanine nucleotide binding protein, alpha inhibiting 1	0.598727	0.000323085
1439631_at	---	---	---	0.598566	0.00426701
1460337_at	58194	Sh3kbp1	SH3-domain kinase binding protein 1	0.598379	0.000461541
1420190_at	---	---	---	0.598039	0.0295401
1456844_at	108058	Camk2d	calcium/calmodulin-dependent protein kinase II, delta	0.597485	0.00366839
1432151_at	67059	Gtpbp9	GTP-binding protein 9 (putative)	0.597284	0.00416571
1455195_at	20088	Rps24	ribosomal protein S24	0.597127	0.00850608
1440627_at	50769	Atp8a2	ATPase, aminophospholipid transporter-like, class I, type 8A, member 2	0.597011	0.005913
1435893_at	22359	Vldlr	very low density lipoprotein receptor	0.596905	0.00562569
1419688_at	23888	Gpc6	glypican 6	0.596835	0.000159789
1434574_at	68108	9430008C03Rik	RIKEN cDNA 9430008C03 gene	0.596515	0.00154082
1434275_at	---	---	Transcribed locus	0.596513	0.0212523
1449586_at	18772	Pkp1	plakophilin 1	0.595577	0.00812468
1455593_at	238055	Apob	apolipoprotein B	0.595249	0.0294224
1417400_at	75646	Rai14	retinoic acid induced 14	0.595098	9.06951e-05
1423405_at	110595	Timp4	tissue inhibitor of metalloproteinase 4	0.594962	0.011397
1423072_at	670480 /// 68157	6720475J19Rik /// LOC670480	RIKEN cDNA 6720475J19 gene /// similar to putative retrovirus-related gag protein	0.593553	0.0148332
1427261_at	211652	Wwc1	WW, C2 and coiled-coil domain containing 1	0.593432	0.0111702
1451069_at	223775	Pim3	proviral integration site 3	0.592952	0.00263167
1441920_x_at	15547	Htf9c	HpaII tiny fragments locus 9c	0.592267	0.000719988
1429055_at	71653	4930506M07Rik	RIKEN cDNA 4930506M07 gene	0.592054	0.000353767
1444702_at	68703	Rere	Arginine glutamic acid dipeptide (RE) repeats	0.592034	0.0105564
1443393_at	75788	Smurf1	SMAD specific E3 ubiquitin protein ligase 1	0.591968	0.0180111
1454991_at	11987	Slc7a1	solute carrier family 7 (cationic amino acid transporter, y+ system), member 1	0.59196	0.000267515
1453397_at	71620	9130016M20Rik	RIKEN cDNA 9130016M20 gene	0.591386	0.0145959
1451289_at	13175	Dcamkl1	doublecortin and calcium/calmodulin-dependent protein kinase-like 1	0.590978	0.0357411
1434465_x_at	22359	Vldlr	very low density lipoprotein receptor	0.590771	0.00482416
1435035_at	108943	Rg9mtd2	RNA (guanine-9-) methyltransferase domain containing 2	0.59047	0.000151183
1421053_at	16560	Kif1a	kinesin family member 1A	0.590298	0.010295
1446624_at	246179	Fcmd	Fukuyama type congenital muscular dystrophy homolog (human)	0.58982	0.00196137
1418502_a_at	170719	Oxr1	oxidation resistance 1	0.589427	0.000441396
1431843_a_at	18037	Nfkbie	nuclear factor of kappa light polypeptide gene enhancer in B-cells inhibitor, epsilon	0.588947	0.0129045
1439974_at	338355	Fkbp15	FK506 binding protein 15	0.588741	0.0241434
1423071_x_at	270335 /// 434328 /// 544983 /// 545175 /// 619711 /// 622782 /// 623857 /// 624831 /// 665837 /// 666017 /// 666200 /// 666464 /// 668524 /// 670117 /// 670242	EG270335 /// EG434328 /// LOC544983 /// LOC545175 /// LOC619711 /// EG622782 /// LOC623857 /// LOC624831 /// EG665837 /// EG666017 /// EG666200 /// EG666464 /// EG668524 /// LOC670117 /// LOC670242	predicted gene, EG270335 /// predicted gene, EG434328 /// hypothetical LOC544983 /// hypothetical LOC545175 /// hypothetical LOC619711 /// predicted gene, EG622782 /// hypothetical protein LOC623857 /// hypothetical LOC624831 /// predicted gene, EG665837 /// predicted gene, EG666017 /// predicted gene, EG666200 /// predicted gene, EG666464 /// predicted gene, EG668524 /// hypothetical protein LOC…	0.588451	0.00222235
1458268_s_at	16009	Igfbp3	insulin-like growth factor binding protein 3	0.588405	0.00123849
1418109_at	14853	Gspt2	G1 to S phase transition 2	0.588138	0.0439839
1450544_at	58229	AB041550	hypothetical protein, MNCb-4779	0.587631	0.0380852
1436234_at	319719	4732471D19Rik	RIKEN cDNA 4732471D19 gene	0.587366	9.13955e-05
1431592_a_at	58194	Sh3kbp1	SH3-domain kinase binding protein 1	0.58726	0.00216004
1432099_a_at	56189	Prodh2	proline dehydrogenase (oxidase) 2	0.587114	0.0262068
1422748_at	24136	Zfhx1b	zinc finger homeobox 1b	0.586957	0.00145361
1444693_at	12296	Cacnb2	Calcium channel, voltage-dependent, beta 2 subunit	0.586955	0.00605681
1435554_at	319880	Tmcc3	transmembrane and coiled coil domains 3	0.585695	0.000591428
1443192_at	---	---	---	0.585384	0.0132039
1456475_s_at	19088	Prkar2b	protein kinase, cAMP dependent regulatory, type II beta	0.584964	4.6044e-05
1456648_at	17155	Man1a	Mannosidase 1, alpha	0.584733	0.0326273
1446196_at	15364	Hmga2	high mobility group AT-hook 2	0.584704	0.00501175
1418936_at	17133	Maff	v-maf musculoaponeurotic fibrosarcoma oncogene family, protein F (avian)	0.584052	0.000327691
1445343_at	73130	Tmed5	transmembrane emp24 protein transport domain containing 5	0.583923	0.0251267
1458286_at	58520	0610007P14Rik	RIKEN cDNA 0610007P14 gene	0.583747	0.0434405
1430491_at	12181	Bop1	block of proliferation 1	0.583371	0.00327508
1456195_x_at	16419	Itgb5	integrin beta 5	0.583185	0.00751275
1417890_at	57028	Pdxp	pyridoxal (pyridoxine, vitamin B6) phosphatase	0.58279	0.000739752
1416638_at	50524	Sall2	sal-like 2 (Drosophila)	0.582691	0.000302944
1431237_at	11819	Nr2f2	nuclear receptor subfamily 2, group F, member 2	0.582223	0.00828723
1424270_at	13175	Dcamkl1	doublecortin and calcium/calmodulin-dependent protein kinase-like 1	0.582146	0.0480468
1426865_a_at	17967	Ncam1	neural cell adhesion molecule 1	0.581888	0.0230405
1425087_at	67693	2310003F16Rik	RIKEN cDNA 2310003F16 gene	0.581853	0.00799016
1425322_at	319146 /// 435791 /// 545645 /// 545646 /// 545647 /// 545648 /// 545649 /// 545650 /// 545651 /// 545652 /// 545653 /// 545654 /// 545655 /// 638085 /// 641172 /// 668147 /// 668208 /// 671856 /// 673717	Ifnz /// LOC435791 /// LOC545645 /// LOC545646 /// LOC545647 /// LOC545648 /// LOC545649 /// LOC545650 /// LOC545651 /// LOC545652 /// LOC545653 /// LOC545654 /// LOC545655 /// LOC638085 /// LOC641172 /// LOC668147 /// LOC668208 /// LOC671856 /// LOC673717	interferon zeta /// similar to interferon zeta /// similar to interferon zeta /// similar to interferon zeta /// similar to interferon zeta /// similar to interferon zeta /// similar to interferon zeta /// similar to interferon zeta /// similar to interferon zeta /// similar to interferon zeta /// similar to interferon zeta /// similar to interferon zeta /// similar to interferon zeta /// similar…	0.581019	0.0368038
1435640_x_at	319269	A130040M12Rik	RIKEN cDNA A130040M12 gene	0.580302	2.96053e-05
1447748_x_at	13340	Slc29a2	solute carrier family 29 (nucleoside transporters), member 2	0.58024	0.00189249
1445069_at	---	---	---	0.580009	0.0152575
1436235_x_at	319719	4732471D19Rik	RIKEN cDNA 4732471D19 gene	0.577505	0.000269656
1446459_at	---	---	---	0.577451	0.0079784
1425475_at	12830	Col4a5	procollagen, type IV, alpha 5	0.575379	0.00423613
1454939_at	239510	Phf20l1	PHD finger protein 20-like 1	0.575238	0.00228963
1437671_x_at	76453	Prss23	protease, serine, 23	0.574745	0.000315184
1423003_at	73251	Setd7	SET domain containing (lysine methyltransferase) 7	0.574535	0.0451188
1431711_a_at	71529	9030409G11Rik	RIKEN cDNA 9030409G11 gene	0.574262	0.00155156
1423062_at	16009	Igfbp3	insulin-like growth factor binding protein 3	0.574008	9.56429e-05
1425317_x_at	77485	Stk31	serine threonine kinase 31	0.57381	0.03965
1443026_at	74053	Grip1	Glutamate receptor interacting protein 1	0.573564	0.0237274
1438667_at	319613	5730410E15Rik	RIKEN cDNA 5730410E15 gene	0.573259	0.0448298
1442393_at	24136	Zfhx1b	Zinc finger homeobox 1b	0.571936	0.017918
1435059_at	13196	Ddef1	development and differentiation enhancing	0.571501	0.000156697
1458340_at	---	---	Transcribed locus	0.570834	0.000545253
1424167_a_at	29858	Pmm1	phosphomannomutase 1	0.570819	3.36135e-05
1423186_at	24001	Tiam2	T-cell lymphoma invasion and metastasis 2	0.570493	0.000560343
1425031_at	246179	Fcmd	Fukuyama type congenital muscular dystrophy homolog (human)	0.570407	0.00987
1421683_at	21647	Tcte3	t-complex-associated testis expressed 3	0.5704	0.000577089
1437538_at	72091	2610002F03Rik	RIKEN cDNA 2610002F03 gene	0.568069	0.00519455
1425918_at	112407	Egln3	EGL nine homolog 3 (C. elegans)	0.567315	0.00617102
1456733_x_at	12406	Serpinh1	serine (or cysteine) peptidase inhibitor, clade H, member 1	0.567115	0.00010243
1437341_x_at	12799	Cnp1	cyclic nucleotide phosphodiesterase 1	0.566616	0.00567781
1417962_s_at	14600	Ghr	growth hormone receptor	0.565836	0.00131366
1426983_at	14269	Fnbp1	formin binding protein 1	0.56548	0.00444695
1445735_at	12950	Hapln1	Hyaluronan and proteoglycan link protein 1	0.565239	0.0100056
1439556_at	17967	Ncam1	neural cell adhesion molecule 1	0.565222	0.0132669
1432464_a_at	69697	2310057J16Rik	RIKEN cDNA 2310057J16 gene	0.564857	0.00269098
1415922_s_at	17357	Marcksl1	MARCKS-like 1	0.564569	4.9491e-05
1431210_at	76223	Agbl3	ATP/GTP binding protein-like 3	0.564542	0.0391869
1426062_a_at	12369	Casp7	caspase 7	0.564513	0.000596646
1456114_at	74596	Cds1	CDP-diacylglycerol synthase 1	0.564361	0.0025198
1440997_at	217351	Tnrc6c	trinucleotide repeat containing 6C	0.563773	0.00475859
1454043_a_at	16497	Kcnab1	potassium voltage-gated channel, shaker-related subfamily, beta member 1	0.563428	0.018341
1420453_at	12970	Crygs	crystallin, gamma S	0.563358	0.0296389
1428286_at	---	---	---	0.562811	4.55539e-05
1418293_at	15958	Ifit2	interferon-induced protein with tetratricopeptide repeats 2	0.562413	0.00141928
1452666_a_at	68875	Tmcc2	transmembrane and coiled-coil domains 2	0.56225	0.000781445
1449078_at	54613	St3gal6	ST3 beta-galactoside alpha-2,3-sialyltransferase 6	0.561897	4.67062e-05
1455150_at	---	---	13 days embryo forelimb cDNA, RIKEN full-length enriched library, clone:5930438H13 product:unclassifiable, full insert sequence	0.561853	0.00633549
1434740_at	224024	Scarf2	scavenger receptor class F, member 2	0.561563	0.00305861
1452906_at	17263	Gtl2	GTL2, imprinted maternally expressed untranslated mRNA	0.561557	0.0403195
1455418_at	---	---	Transcribed locus	0.560939	0.00458802
1422390_at	113862	V1rc5	vomeronasal 1 receptor, C5	0.560764	0.0220061
1432178_at	71217	4933431I19Rik	RIKEN cDNA 4933431I19 gene	0.560169	0.000508569
1429951_at	66970	Ssbp2	single-stranded DNA binding protein 2	0.559652	1.63719e-06
1417363_at	22719	Zfp61	zinc finger protein 61	0.559331	0.00240451
1415818_at	11749	Anxa6	annexin A6	0.559299	0.000510215
1449865_at	20346	Sema3a	sema domain, immunoglobulin domain (Ig), short basic domain, secreted, (semaphorin) 3A	0.559228	0.00265988
1455627_at	12837	Col8a1	procollagen, type VIII, alpha 1	0.559154	4.73043e-05
1459522_s_at	27357	Gyg	glycogenin	0.558376	0.00169918
1435465_at	74901	Kbtbd11	kelch repeat and BTB (POZ) domain containing 11	0.558007	0.00278423
1451143_at	73833	1110006G06Rik	RIKEN cDNA 1110006G06 gene	0.557373	0.00138975
1427205_x_at	76380	Ccdc46	coiled-coil domain containing 46	0.556459	0.035892
1448765_at	14360	Fyn	Fyn proto-oncogene	0.556121	0.000954249
1438375_at	14115	Fbln2	Fibulin 2	0.55598	0.00579536
1417307_at	13405	Dmd	dystrophin, muscular dystrophy	0.554696	0.00537485
1453805_at	15356	Hmgcl	3-hydroxy-3-methylglutaryl-Coenzyme A lyase	0.554405	0.0353241
1441927_at	54525	Syt7	Synaptotagmin VII	0.553881	0.000283368
1456985_at	76233	Dnttip1	Deoxynucleotidyltransferase, terminal, interacting protein 1	0.553011	0.00944823
1435065_x_at	22325	Vav2	Vav2 oncogene	0.549882	0.00361909
1424882_a_at	70021	Nt5dc2	5'-nucleotidase domain containing 2	0.548845	7.17931e-05
1456070_at	71324	5430405N12Rik	RIKEN cDNA 5430405N12 gene	0.548258	0.00105354
1458465_at	72587	Pan3	PAN3 polyA specific ribonuclease subunit homolog (S. cerevisiae)	0.547423	0.0101541
1443394_at	15364	Hmga2	High mobility group AT-hook 2	0.54606	0.0114589
1435360_at	270210	Zfp651	zinc finger protein 651	0.545858	0.00322749
1417401_at	75646	Rai14	retinoic acid induced 14	0.545364	0.0135078
1417986_at	67122	Nrarp	Notch-regulated ankyrin repeat protein	0.545242	1.88811e-05
1448662_at	14368	Fzd6	frizzled homolog 6 (Drosophila)	0.545167	0.00835526
1428785_at	75723	Amotl1	angiomotin-like 1	0.545119	0.00520164
1434594_at	110084	Dnahc1	dynein, axonemal, heavy chain 1	0.545023	0.000461396
1445393_at	76376	Slc24a2	Solute carrier family 24 (sodium/potassium/calcium exchanger), member 2	0.544857	0.00384674
1454889_x_at	319880	Tmcc3	transmembrane and coiled coil domains 3	0.544828	0.00013975
1434360_s_at	19270 /// 632664	Ptprg /// LOC632664	protein tyrosine phosphatase, receptor type, G /// similar to protein tyrosine phosphatase, receptor type, G	0.544571	0.000703887
1438664_at	19088	Prkar2b	protein kinase, cAMP dependent regulatory, type II beta	0.54456	0.000531128
1451382_at	69065	Chac1	ChaC, cation transport regulator-like 1 (E. coli)	0.544407	0.0026373
1438879_at	69219	Ddah1	Dimethylarginine dimethylaminohydrolase 1	0.54394	0.00418858
1449403_at	18585	Pde9a	phosphodiesterase 9A	0.54318	0.00014169
1422128_at	67115	Rpl14	ribosomal protein L14	0.542934	0.000587497
1450759_at	12161	Bmp6	bone morphogenetic protein 6	0.542786	0.0459668
1429298_at	69219	Ddah1	dimethylarginine dimethylaminohydrolase 1	0.541751	0.000109951
1436917_s_at	67839	Gpsm1	G-protein signalling modulator 1 (AGS3-like, C. elegans)	0.541427	0.00120382
1438672_at	170736	Parvb	parvin, beta	0.540011	0.00686823
1458996_at	16402	Itga5	integrin alpha 5 (fibronectin receptor alpha)	0.539761	0.0487179
1429372_at	20666	Sox11	SRY-box containing gene 11	0.539402	0.000522976
1451620_at	227580	C1ql3	C1q-like 3	0.538126	0.0319525
1454246_at	54613	St3gal6	ST3 beta-galactoside alpha-2,3-sialyltransferase 6	0.537949	0.00195119
1434253_s_at	319880	Tmcc3	transmembrane and coiled coil domains 3	0.537921	0.00240257
1451836_at	330460	BC022651	cDNA sequence BC022651	0.537904	0.0131554
1427932_s_at	319202 /// 319269 /// 319443 /// 71719 /// 71739	1200003I10Rik /// 1200015M12Rik /// 1200016E24Rik /// A130040M12Rik /// E430024C06Rik	RIKEN cDNA 1200003I10 gene /// RIKEN cDNA 1200015M12 gene /// RIKEN cDNA 1200016E24 gene /// RIKEN cDNA A130040M12 gene /// RIKEN cDNA E430024C06 gene	0.537566	0.00298861
1426140_x_at	93971	Klra19	killer cell lectin-like receptor, subfamily A, member 19	0.534873	0.00579259
1454472_at	73107	2900092N22Rik	RIKEN cDNA 2900092N22 gene	0.534794	0.0023183
1429909_at	74608	4833411O04Rik	RIKEN cDNA 4833411O04 gene	0.534668	0.0195568
1417837_at	22113	Phlda2	pleckstrin homology-like domain, family A, member 2	0.533171	0.000855258
1447902_at	69050	1810013A23Rik	RIKEN cDNA 1810013A23 gene	0.532082	0.0296657
1458241_at	15364	Hmga2	High mobility group AT-hook 2	0.531682	0.00299234
1435888_at	13649	Egfr	epidermal growth factor receptor	0.531195	0.000801116
1423231_at	64011	Nrgn	neurogranin	0.530678	0.044917
1429273_at	73230	Bmper	BMP-binding endothelial regulator	0.52953	0.00016929
1441030_at	75646	Rai14	retinoic acid induced 14	0.529411	0.0326146
1450065_at	11513	Adcy7	adenylate cyclase 7	0.529243	0.00311604
1424703_at	69536	Hemk1	HemK methyltransferase family member 1	0.529198	0.0211234
1448914_a_at	12977	Csf1	colony stimulating factor 1 (macrophage)	0.529165	0.000834054
1424801_at	13800	Enah	enabled homolog (Drosophila)	0.528688	0.00600577
1453073_at	74743	5830403F22Rik	RIKEN cDNA 5830403F22 gene	0.528361	0.00476528
1447914_x_at	74608	4833411O04Rik	RIKEN cDNA 4833411O04 gene	0.528067	0.00546183
1452991_at	69959	2810013C04Rik	RIKEN cDNA 2810013C04 gene	0.527953	0.0063033
1453275_at	75577	2310002L13Rik	RIKEN cDNA 2310002L13 gene	0.526323	0.00213369
1443044_at	414271	A830091E24	hypothetical A830091E24	0.526194	0.0458024
1455521_at	16597	Klf12	Kruppel-like factor 12	0.525434	0.00154864
1458891_at	99326	Garnl3	GTPase activating RANGAP domain-like 3	0.524722	0.0338693
1451702_at	102545	Cmtm7	CKLF-like MARVEL transmembrane domain containing 7	0.524542	0.0210199
1419082_at	18788	Serpinb2	serine (or cysteine) peptidase inhibitor, clade B, member 2	0.524488	1.37219e-05
1439341_at	381157	AK220484	cDNA sequence AK220484	0.524386	0.0028276
1422771_at	670044	LOC670044	similar to Mothers against decapentaplegic homolog 6 (SMAD 6) (Mothers against DPP homolog 6) (Smad6) (Mad homolog 7)	0.523176	0.000773054
1453238_s_at	319202 /// 319269 /// 319443 /// 77570	3930401B19Rik /// 1200016E24Rik /// A130040M12Rik /// E430024C06Rik	RIKEN cDNA 3930401B19 gene /// RIKEN cDNA 1200016E24 gene /// RIKEN cDNA A130040M12 gene /// RIKEN cDNA E430024C06 gene	0.522818	3.31111e-05
1435137_s_at	319202 /// 319269 /// 319443 /// 71739	1200015M12Rik /// 1200016E24Rik /// A130040M12Rik /// E430024C06Rik	RIKEN cDNA 1200015M12 gene /// RIKEN cDNA 1200016E24 gene /// RIKEN cDNA A130040M12 gene /// RIKEN cDNA E430024C06 gene	0.522088	5.81128e-05
1445415_at	328191	EG328191	Predicted gene, EG328191	0.521828	0.0204271
1459354_at	54613	St3gal6	ST3 beta-galactoside alpha-2,3-sialyltransferase 6	0.521377	0.00209242
1458026_at	242466	Zfp462	zinc finger protein 462	0.520706	0.00341216
1423281_at	20257	Stmn2	stathmin-like 2	0.520384	0.0314665
1418084_at	18186	Nrp1	neuropilin 1	0.520347	0.000138681
1424690_at	381356	5930434B04Rik	RIKEN cDNA 5930434B04 gene	0.520112	1.60893e-05
1434445_at	223666	D15Wsu169e	DNA segment, Chr 15, Wayne State University 169, expressed	0.519647	0.00634924
1437401_at	---	---	---	0.518998	0.0421191
1439640_at	---	---	16 days neonate thymus cDNA, RIKEN full-length enriched library, clone:A130046K21 product:hypothetical protein, full insert sequence	0.518653	0.0119664
1424932_at	13649	Egfr	epidermal growth factor receptor	0.518423	0.00091836
1418711_at	18590	Pdgfa	platelet derived growth factor, alpha	0.517989	0.00385464
1447974_s_at	11831	Aqp6	aquaporin 6	0.5177	0.00452878
1422943_a_at	15507	Hspb1	heat shock protein 1	0.517589	3.96586e-06
1423909_at	66058	Tmem176a	transmembrane protein 176A	0.517492	0.000722901
1430952_at	73127	3110039C02Rik	RIKEN cDNA 3110039C02 gene	0.51688	0.0440091
1435743_at	277396	Klhl23	kelch-like 23 (Drosophila)	0.516869	0.0198004
1434436_at	75746	Morc4	microrchidia 4	0.516692	0.00112748
1432904_at	73125	3110037C07Rik	RIKEN cDNA 3110037C07 gene	0.516348	0.0175712
1434530_at	23966	Odz4	odd Oz/ten-m homolog 4 (Drosophila)	0.515777	9.44277e-05
1418714_at	18218	Dusp8	dual specificity phosphatase 8	0.515674	0.000270225
1442161_at	18518	Igbp1	immunoglobulin (CD79A) binding protein 1	0.515119	0.0209313
1432896_at	74538	9030409K20Rik	RIKEN cDNA 9030409K20 gene	0.513776	0.034355
1439847_s_at	16597	Klf12	Kruppel-like factor 12	0.51288	0.00980332
1428909_at	319269	A130040M12Rik	RIKEN cDNA A130040M12 gene	0.51232	0.000398459
1457032_at	229949	Ak5	adenylate kinase 5	0.512283	8.71888e-08
1434252_at	319880	Tmcc3	transmembrane and coiled coil domains 3	0.511897	4.87794e-05
1447018_at	---	---	---	0.51116	0.0333995
1431394_a_at	66725	Lrrk2	leucine-rich repeat kinase 2	0.510311	0.000121404
1440339_at	73762	4833416E15Rik	RIKEN cDNA 4833416E15 gene	0.509241	0.0116693
1446748_at	69849	2010007H06Rik	RIKEN cDNA 2010007H06 gene	0.508926	0.00606249
1440291_at	---	---	Transcribed locus	0.507857	0.000915061
1454194_at	77508	9330118I20Rik	RIKEN cDNA 9330118I20 gene	0.507847	0.018426
1441279_at	78706	C430002E04Rik	RIKEN cDNA C430002E04 gene	0.507039	0.0488079
1434194_at	17756	Mtap2	microtubule-associated protein 2	0.505282	0.000348246
1418471_at	18654	Pgf	placental growth factor	0.503162	0.0391267
1423233_at	12609	Cebpd	CCAAT/enhancer binding protein (C/EBP), delta	0.502601	8.24977e-06
1445655_at	---	---	Transcribed locus	0.501865	0.0362654
1448898_at	20308	Ccl9	chemokine (C-C motif) ligand 9	0.500874	0.0190489
1458687_at	668172 /// 672498 /// 677134	EG668172 /// LOC672498 /// LOC677134	predicted gene, EG668172 /// hypothetical protein LOC672498 /// hypothetical protein LOC677134	0.500768	0.00632922
1415977_at	71780	Isyna1	myo-inositol 1-phosphate synthase A1	0.500281	0.000370037
1420555_at	11694	Alx3	aristaless 3	0.5001	0.0349802
1431351_at	19296	Pvt1	plasmacytoma variant translocation 1	0.500082	0.0239037
1444978_at	---	---	---	0.499701	0.00155671
1456767_at	233067	Lrfn3	leucine rich repeat and fibronectin type III domain containing 3	0.499663	4.92265e-05
1444197_at	78083	9930116N10Rik	RIKEN cDNA 9930116N10 gene	0.499342	0.023738
1456752_at	---	---	13 days embryo heart cDNA, RIKEN full-length enriched library, clone:D330038P10 product:Mus musculus Nespas mRNA, full insert sequence	0.496223	0.00106409
1442177_at	104245 /// 677366	Slc6a5 /// LOC677366	solute carrier family 6 (neurotransmitter transporter, glycine), member 5 /// similar to Sodium- and chloride-dependent glycine transporter 2 (GlyT2) (GlyT-2) (Solute carrier family 6 member 5)	0.495284	0.0488266
1458599_at	---	---	---	0.494739	9.91009e-05
1434940_x_at	56470	Rgs19	regulator of G-protein signaling 19	0.494067	2.26247e-06
1452450_at	54667	Atp8b2	Atpase, class I, type 8B, member 2	0.494018	0.00573351
1448316_at	68119	Cmtm3	CKLF-like MARVEL transmembrane domain containing 3	0.493684	0.00336179
1434400_at	228839	Tgif2	TGFB-induced factor 2	0.490866	1.30162e-05
1425476_at	12830	Col4a5	procollagen, type IV, alpha 5	0.488711	0.0021841
1455665_at	244421 /// 631639	Lonrf1 /// LOC631639	LON peptidase N-terminal domain and ring finger 1 /// similar to CG32369-PB, isoform B	0.487556	0.000135649
1438851_x_at	12737	Cldn1	claudin 1	0.487195	0.0097632
1459690_at	---	---	---	0.48664	0.0441184
1460111_at	17933	Myt1l	myelin transcription factor 1-like	0.486203	0.0422472
1430379_at	78822	5830411K21Rik	RIKEN cDNA 5830411K21 gene	0.484817	0.00622329
1458320_at	545527 /// 635623	4932431H17Rik /// LOC635623	RIKEN cDNA 4932431H17 gene /// similar to RIKEN cDNA 4932431H17 gene	0.484703	0.00641462
1447250_a_at	545428	2610301F02Rik	RIKEN cDNA 2610301F02 gene	0.484636	0.00254802
1441971_at	---	---	Transcribed locus	0.484589	0.000339906
1456495_s_at	99031	Osbpl6	oxysterol binding protein-like 6	0.482214	0.000337744
1433199_at	77985	B230114A03Rik	RIKEN cDNA B230114A03 gene	0.481649	0.0386514
1422704_at	14933	Gyk	glycerol kinase	0.481584	0.000148213
1417924_at	18481	Pak3	p21 (CDKN1A)-activated kinase 3	0.481549	0.00739976
1425248_a_at	22174	Tyro3	TYRO3 protein tyrosine kinase 3	0.480559	0.000912294
1417786_a_at	56470	Rgs19	regulator of G-protein signaling 19	0.480228	3.38862e-05
1421316_at	66195	1110058A15Rik	RIKEN cDNA 1110058A15 gene	0.478832	0.00538732
1436805_at	72828	2810457I06Rik	RIKEN cDNA 2810457I06 gene	0.478692	0.0121942
1436687_x_at	68036	Zfp706	zinc finger protein 706	0.478671	0.0398023
1435801_at	246179	Fcmd	Fukuyama type congenital muscular dystrophy homolog (human)	0.47821	0.00140192
1448659_at	12369	Casp7	caspase 7	0.478043	0.000978841
1415806_at	18791	Plat	plasminogen activator, tissue	0.477758	1.10303e-05
1441670_at	24001	Tiam2	T-cell lymphoma invasion and metastasis 2	0.477163	0.00965493
1426864_a_at	17967	Ncam1	neural cell adhesion molecule 1	0.477029	0.00194147
1434557_at	215114	Hip1	huntingtin interacting protein 1	0.476879	0.00106539
1425964_x_at	15507	Hspb1	heat shock protein 1	0.47487	1.28845e-05
1456261_at	58194	Sh3kbp1	SH3-domain kinase binding protein 1	0.474562	2.37582e-05
1450843_a_at	12406	Serpinh1	serine (or cysteine) peptidase inhibitor, clade H, member 1	0.47419	4.91939e-05
1425895_a_at	15901	Id1	inhibitor of DNA binding 1	0.473427	6.61738e-05
1440283_at	69820	1810059H22Rik	RIKEN cDNA 1810059H22 gene	0.473394	0.041883
1423516_a_at	18074	Nid2	nidogen 2	0.47316	0.00811054
1442852_at	---	---	---	0.471339	0.018713
1442491_at	269109	Dpp10	Dipeptidylpeptidase 10	0.471263	0.0264795
1432750_at	69243	2810409C01Rik	RIKEN cDNA 2810409C01 gene	0.471194	0.0364573
1441002_at	67724	Pop1	processing of precursor 1, ribonuclease P/MRP family, (S. cerevisiae)	0.471108	0.00654874
1416564_at	20680	Sox7	SRY-box containing gene 7	0.470981	0.00811692
1441777_at	13796	Emx1	empty spiracles homolog 1 (Drosophila)	0.470481	0.0373409
1419992_x_at	74760	Rab3il1	RAB3A interacting protein (rabin3)-like 1	0.467794	0.022019
1438266_at	66548	Adamtsl5	ADAMTS-like 5	0.467614	0.00590815
1447819_x_at	12837	Col8a1	procollagen, type VIII, alpha 1	0.465831	0.000616432
1426784_at	217333	Trim47	tripartite motif protein 47	0.465084	0.000835395
1442655_at	13436	Dnmt3b	DNA methyltransferase 3B	0.461731	0.00469636
1455197_at	223881	Rnd1	Rho family GTPase 1	0.460126	0.000119975
1425818_at	---	---	---	0.460107	0.0147645
1449168_a_at	11641	Akap2	A kinase (PRKA) anchor protein 2	0.458917	0.000481149
1428983_at	20289	Scx	scleraxis	0.458907	0.00496395
1430402_at	20916	Sucla2	succinate-Coenzyme A ligase, ADP-forming, beta subunit	0.458334	0.037582
1438577_at	234515	Inpp4b	Inositol polyphosphate-4-phosphatase, type II	0.456819	9.71476e-06
1422703_at	14933	Gyk	glycerol kinase	0.455481	3.29228e-05
1422046_at	16409	Itgam	integrin alpha M	0.454994	0.0419717
1418440_at	12837	Col8a1	procollagen, type VIII, alpha 1	0.454676	0.000114011
1451287_s_at	108897	2810003C17Rik	RIKEN cDNA 2810003C17 gene	0.454168	0.000334357
1433453_a_at	99382	Abtb2	ankyrin repeat and BTB (POZ) domain containing 2	0.454117	0.00216977
1445039_at	---	---	---	0.453226	0.0331468
1453459_at	70003	1700028I16Rik	RIKEN cDNA 1700028I16 gene	0.451888	0.0332989
1420417_at	20346	Sema3a	sema domain, immunoglobulin domain (Ig), short basic domain, secreted, (semaphorin) 3A	0.451723	0.0148295
1417977_at	66892	Eif4e3	eukaryotic translation initiation factor 4E member 3	0.451327	0.000697371
1456789_at	242466	Zfp462	zinc finger protein 462	0.4501	3.79965e-05
1452223_s_at	72972	Gcap14	granule cell antiserum positive 14	0.449705	9.2419e-05
1434583_at	327766	Tmem26	transmembrane protein 26	0.449319	0.00147134
1454488_at	75169	4930534I15Rik	RIKEN cDNA 4930534I15 gene	0.44848	0.0120721
1427405_s_at	52055	Rab11fip5	RAB11 family interacting protein 5 (class I)	0.44801	0.0132572
1451954_at	---	---	---	0.446814	0.0156897
1455269_a_at	12721	Coro1a	coronin, actin binding protein 1A	0.446793	0.00218464
1416875_at	64099	Parvg	parvin, gamma	0.443148	0.0271138
1455993_at	---	---	---	0.442909	6.61212e-05
1420594_at	12021	Bard1	BRCA1 associated RING domain 1	0.442695	5.10806e-05
1426505_at	216984	Evi2b	ecotropic viral integration site 2b	0.441265	0.0159025
1446341_at	402764	6030403N03Rik	RIKEN cDNA 6030403N03 gene	0.439765	0.020291
1449145_a_at	12389	Cav1	caveolin, caveolae protein 1	0.439324	6.99744e-07
1420930_s_at	54366	Ctnnal1	catenin (cadherin associated protein), alpha-like 1	0.435473	1.57689e-05
1456856_at	327814	Ppfia2	protein tyrosine phosphatase, receptor type, f polypeptide (PTPRF), interacting protein (liprin), alpha 2	0.435412	0.0439373
1429246_a_at	11749	Anxa6	annexin A6	0.433767	0.000418659
1437825_at	241568	Lrrc4c	leucine rich repeat containing 4C	0.433685	0.00515832
1436785_a_at	71798	1110069O07Rik	RIKEN cDNA 1110069O07 gene	0.432638	0.0243637
1429718_at	75409	Slitrk5	SLIT and NTRK-like family, member 5	0.432456	0.00962302
1436686_at	68036	Zfp706	zinc finger protein 706	0.431235	0.00191221
1433742_at	107351	Ankrd15	ankyrin repeat domain 15	0.430919	0.00169127
1424967_x_at	21956	Tnnt2	troponin T2, cardiac	0.429948	4.92752e-05
1456225_x_at	228775	Trib3	tribbles homolog 3 (Drosophila)	0.428085	0.000214472
1441629_at	74053	Grip1	Glutamate receptor interacting protein 1	0.427419	0.0109722
1460220_a_at	12977	Csf1	colony stimulating factor 1 (macrophage)	0.426247	0.000413667
1416021_a_at	16592 /// 628298 /// 637129 /// 669559 /// 672321	Fabp5 /// LOC628298 /// LOC637129 /// LOC669559 /// LOC672321	fatty acid binding protein 5, epidermal /// similar to Fatty acid-binding protein, epidermal (E-FABP) (Psoriasis-associated fatty acid-binding protein homolog) (PA-FABP) (Keratinocyte lipid-binding protein) /// similar to Fatty acid-binding protein, epidermal (E-FABP) (Psoriasis-associated fatty acid-binding protein homolog) (PA-FABP) (Keratinocyte lipid-binding protein) /// similar to Fatty acid…	0.426052	0.000210761
1425220_x_at	236546 /// 639910 /// 675060	AF067061 /// LOC639910 /// LOC675060	cDNA sequence AF067061 /// hypothetical protein LOC639910 /// similar to 2-cell-stage, variable group, member 1	0.424464	0.0223487
1424256_at	77974	Rdh12	retinol dehydrogenase 12	0.424157	0.0432614
1432634_at	71280	4933429H19Rik	RIKEN cDNA 4933429H19 gene	0.422277	0.0422045
1449024_a_at	15211	Hexa	hexosaminidase A	0.418381	0.000400211
1434026_at	54667	Atp8b2	Atpase, class I, type 8B, member 2	0.417968	9.72478e-05
1417143_at	14745	Edg2	endothelial differentiation, lysophosphatidic acid G-protein-coupled receptor, 2	0.416684	2.62208e-05
1456483_at	22750	Zfp9	zinc finger protein 9	0.416023	2.73572e-05
1418726_a_at	21956	Tnnt2	troponin T2, cardiac	0.416019	3.84368e-05
1427666_a_at	21580	Tcrb-J	T-cell receptor beta, joining region	0.413133	0.0492937
1434425_at	99681	Tchh	trichohyalin	0.412566	3.60496e-05
1423510_at	15874	Iapp	islet amyloid polypeptide	0.411015	0.0233436
1428749_at	235380	Dmxl2	Dmx-like 2	0.409848	4.69327e-05
1433779_at	319996	Casc4	cancer susceptibility candidate 4	0.409539	1.91071e-05
1434308_at	215113	Slc43a2	solute carrier family 43, member 2	0.408518	0.0374835
1442520_at	68524	Wipf2	WAS/WASL interacting protein family, member 2	0.408225	0.0149023
1431057_a_at	76453	Prss23	protease, serine, 23	0.407038	3.97292e-05
1418075_at	20448	St6galnac4	ST6 (alpha-N-acetyl-neuraminyl-2,3-beta-galactosyl-1,3)-N-acetylgalactosaminide alpha-2,6-sialyltransferase 4	0.406594	3.86509e-05
1451538_at	20682	Sox9	SRY-box containing gene 9	0.405033	0.000742944
1439205_at	18019	Nfatc2	nuclear factor of activated T-cells, cytoplasmic, calcineurin-dependent 2	0.403455	0.0419004
1438850_at	12737	Cldn1	claudin 1	0.400742	0.000444294
1429630_at	14055	Ezh1	enhancer of zeste homolog 1 (Drosophila)	0.3992	0.0268097
1449328_at	17076	Ly75	lymphocyte antigen 75	0.398583	1.14915e-05
1454966_at	241226	Itga8	integrin alpha 8	0.398459	0.0112606
1425546_a_at	22041	Trf	transferrin	0.398031	0.0129138
1437453_s_at	100102	Pcsk9	proprotein convertase subtilisin/kexin type 9	0.397627	0.000794703
1428358_at	69036	1810010M01Rik	RIKEN cDNA 1810010M01 gene	0.395699	0.0196918
1436448_a_at	19224	Ptgs1	prostaglandin-endoperoxide synthase 1	0.394986	0.0014096
1458070_at	242122	Vtcn1	V-set domain containing T cell activation inhibitor 1	0.3947	0.00549795
1456762_at	---	---	---	0.394327	0.0176847
1447453_x_at	353211	A230083H22Rik	RIKEN cDNA A230083H22 gene	0.391358	0.0194689
1433865_at	414104 /// 414119	E330016L19Rik /// E330010L02Rik	RIKEN cDNA E330016L19 gene /// RIKEN cDNA E330010L02 gene	0.389101	0.0376586
1451888_a_at	23966	Odz4	odd Oz/ten-m homolog 4 (Drosophila)	0.38902	0.00158809
1423312_at	21983	Tpbg	trophoblast glycoprotein	0.388006	0.00333859
1427312_at	76469	Cmya5	cardiomyopathy associated 5	0.386917	0.0115097
1436987_at	319909	5430433G21Rik	RIKEN cDNA 5430433G21 gene	0.386799	0.000473746
1445980_at	11668	Aldh1a1	Aldehyde dehydrogenase family 1, subfamily A1	0.386066	0.00619275
1453003_at	20660	Sorl1	sortilin-related receptor, LDLR class A repeats-containing	0.385972	0.00718894
1456583_x_at	70652	Tmem144	transmembrane protein 144	0.3857	0.0206218
1433452_at	102941	B630019K06Rik	RIKEN cDNA B630019K06 gene	0.384623	0.000124903
1450524_at	56863	Cldn9	claudin 9	0.383744	0.0202569
1434766_at	---	---	Mus musculus, clone IMAGE:1512359, mRNA	0.383541	0.0041032
1429194_at	68140	Tigd2	tigger transposable element derived 2	0.382417	0.001356
1418296_at	18301	Fxyd5	FXYD domain-containing ion transport regulator 5	0.382394	0.000275924
1457311_at	12322	Camk2a	calcium/calmodulin-dependent protein kinase II alpha	0.381311	0.0171435
1425574_at	13837	Epha3	Eph receptor A3	0.380918	0.0180904
1437492_at	210719	Mkx	mohawk	0.380366	0.000242251
1424769_s_at	109624	Cald1	caldesmon 1	0.379319	9.33348e-05
1456941_at	21752	Tert	telomerase reverse transcriptase	0.379104	0.000969059
1453395_at	76675	5330403D14Rik	RIKEN cDNA 5330403D14 gene	0.377045	0.0161564
1439766_x_at	22341	Vegfc	vascular endothelial growth factor C	0.376834	0.00655164
1430127_a_at	12444	Ccnd2	cyclin D2	0.375918	0.000143229
1424950_at	20682	Sox9	SRY-box containing gene 9	0.375458	0.00367147
1448601_s_at	17701	Msx1	homeo box, msh-like 1	0.375316	0.0164856
1453456_at	73080	2900084O13Rik	RIKEN cDNA 2900084O13 gene	0.373687	0.0394844
1436125_at	67102	D16Ertd472e	DNA segment, Chr 16, ERATO Doi 472, expressed	0.371393	0.00113935
1419149_at	18787	Serpine1	serine (or cysteine) peptidase inhibitor, clade E, member 1	0.37104	1.5535e-05
1439352_at	94089	Trim7	tripartite motif protein 7	0.370991	0.0445079
1422053_at	16323	Inhba	inhibin beta-A	0.369751	0.000570202
1416124_at	12444	Ccnd2	cyclin D2	0.368901	0.0341848
1423153_x_at	12628	Cfh	complement component factor h	0.365983	0.0398609
1442073_at	---	---	---	0.364664	0.000535732
1447826_x_at	320678	A930037G23Rik	RIKEN cDNA A930037G23 gene	0.364552	0.0224758
1457627_x_at	252967	Ropn1l	ropporin 1-like	0.364124	0.0131711
1443469_at	---	---	Transcribed locus	0.362341	0.00363905
1453884_at	75775	4930402K13Rik	RIKEN cDNA 4930402K13 gene	0.361581	0.0103263
1427183_at	216616	Efemp1	epidermal growth factor-containing fibulin-like extracellular matrix protein 1	0.360451	0.0163309
1451474_a_at	52552	Parp8	poly (ADP-ribose) polymerase family, member 8	0.352696	4.4628e-05
1451894_a_at	20273	Scn8a	sodium channel, voltage-gated, type VIII, alpha	0.351164	0.0227189
1427576_at	16114 /// 384422 /// 545854 /// 692179	Igk-V28 /// Igk-V8 /// LOC545854 /// Igk-V21	immunoglobulin kappa chain variable 28 (V28) /// immunoglobulin kappa chain variable 8 (V8) /// immunoglobulin kappa chain /// immunoglobulin kappa chain variable 21 (V21)	0.350275	0.0446211
1449423_at	56527	Mast1	microtubule associated serine/threonine kinase 1	0.350249	0.00795586
1450700_at	260409	Cdc42ep3	CDC42 effector protein (Rho GTPase binding) 3	0.349497	0.00121135
1433474_at	13612	Edil3	EGF-like repeats and discoidin I-like domains 3	0.348777	0.000792785
1421851_at	17755	Mtap1b	microtubule-associated protein 1 B	0.347815	1.32443e-05
1436132_at	320706	9830001H06Rik	RIKEN cDNA 9830001H06 gene	0.347374	0.00106602
1422889_at	73173	Pcdh18	protocadherin 18	0.345757	1.32143e-05
1422738_at	18214	Ddr2	discoidin domain receptor family, member 2	0.345406	0.0163597
1445283_at	---	---	---	0.343369	0.0462366
1433356_at	69214	2610021J01Rik	RIKEN cDNA 2610021J01 gene	0.343165	0.0308971
1434887_at	14299	Freq	frequenin homolog (Drosophila)	0.340971	0.000118996
1437226_x_at	17357	Marcksl1	MARCKS-like 1	0.339375	4.89104e-05
1443536_at	26570	Slc7a11	solute carrier family 7 (cationic amino acid transporter, y+ system), member 11	0.338983	0.000511843
1455029_at	16564	Kif21a	kinesin family member 21A	0.33862	0.000279676
1435627_x_at	17357 /// 673071	Marcksl1 /// LOC673071	MARCKS-like 1 /// similar to MARCKS-related protein (MARCKS-like protein 1) (Macrophage myristoylated alanine-rich C kinase substrate) (Mac-MARCKS) (MacMARCKS) (Brain protein F52)	0.337968	5.04276e-05
1445488_at	---	---	---	0.337697	0.00144798
1435359_at	244654	BC060632	cDNA sequence BC060632	0.337689	0.0193472
1437424_at	214804 /// 639654	Syde2 /// LOC639654	synapse defective 1, Rho GTPase, homolog 2 (C. elegans) /// similar to synapse defective 1, Rho GTPase, homolog 1	0.33707	3.84502e-05
1459749_s_at	329628	Fat4	FAT tumor suppressor homolog 4 (Drosophila)	0.334487	0.0336318
1445871_at	102029	AI315376	expressed sequence AI315376	0.327037	0.00436436
1436613_at	---	---	---	0.325485	0.0326265
1424768_at	109624	Cald1	caldesmon 1	0.325368	0.00112768
1416022_at	16592	Fabp5	fatty acid binding protein 5, epidermal	0.323637	0.00012462
1435415_x_at	17357	Marcksl1	MARCKS-like 1	0.322936	0.000116704
1456678_at	78473	Skap1	Src family associated phosphoprotein 1	0.32288	0.00579941
1453125_at	20666	Sox11	SRY-box containing gene 11	0.32223	0.000372341
1453669_at	75905	4930578C19Rik	RIKEN cDNA 4930578C19 gene	0.321209	0.0127203
1444005_at	---	---	---	0.320879	0.000249617
1417323_at	56742	Psrc1	proline/serine-rich coiled-coil 1	0.320569	9.26471e-05
1439056_at	636791	LOC636791	hypothetical protein LOC636791	0.319873	0.0426395
1418925_at	12614	Celsr1	cadherin EGF LAG seven-pass G-type receptor 1	0.319629	0.000590724
1436472_at	237886	Slfn9	schlafen 9	0.318216	0.000131427
1423274_at	18130	Ints6	integrator complex subunit 6	0.316993	1.49678e-05
1458299_s_at	18037	Nfkbie	nuclear factor of kappa light polypeptide gene enhancer in B-cells inhibitor, epsilon	0.316909	0.000944017
1417900_a_at	22359	Vldlr	very low density lipoprotein receptor	0.315558	0.000620336
1427668_at	20612	Siglec1	sialic acid binding Ig-like lectin 1, sialoadhesin	0.315254	0.0300517
1453533_at	71030	4933403O08Rik	RIKEN cDNA 4933403O08 gene	0.314707	0.0173609
1432961_at	70410	2610024D14Rik	RIKEN cDNA 2610024D14 gene	0.314693	0.0442124
1455522_at	442801	Arhgef15	Rho guanine nucleotide exchange factor (GEF) 15	0.312685	0.0300062
1448468_a_at	16497	Kcnab1	potassium voltage-gated channel, shaker-related subfamily, beta member 1	0.312472	3.76058e-05
1430908_at	66770	4933429O19Rik	RIKEN cDNA 4933429O19 gene	0.311576	0.0418307
1455038_at	632764	LOC632764	similar to melanoma antigen	0.310927	1.32124e-05
1443912_at	---	---	---	0.310537	0.0206321
1449005_at	80879	Slc16a3	solute carrier family 16 (monocarboxylic acid transporters), member 3	0.308926	0.000244862
1437275_at	12385	Ctnna1	Catenin (cadherin associated protein), alpha 1	0.308911	0.0152866
1431302_a_at	67528	Nudt7	nudix (nucleoside diphosphate linked moiety X)-type motif 7	0.308424	0.0005223
1433179_at	76866	Morn1	MORN repeat containing 1	0.306207	0.0297343
1434169_at	71529	9030409G11Rik	RIKEN cDNA 9030409G11 gene	0.302203	0.0257433
1459330_at	114641	Rpl31	Ribosomal protein L31	0.301832	0.000513837
1446583_at	---	---	Transcribed locus	0.301452	0.00318368
1448229_s_at	12444	Ccnd2	cyclin D2	0.300722	3.05359e-05
1436988_at	319909	5430433G21Rik	RIKEN cDNA 5430433G21 gene	0.299596	0.0013563
1449350_at	23967	Osr1	odd-skipped related 1 (Drosophila)	0.29908	0.00665045
1423311_s_at	21983	Tpbg	trophoblast glycoprotein	0.294339	6.01128e-05
1446428_at	338349	D530005L17Rik	RIKEN cDNA D530005L17 gene	0.293434	0.0351925
1429897_a_at	67102	D16Ertd472e	DNA segment, Chr 16, ERATO Doi 472, expressed	0.288756	0.0012523
1431602_a_at	66435	Ugcgl2	UDP-glucose ceramide glucosyltransferase-like 2	0.286954	0.000372838
1447548_at	67469	Abhd5	abhydrolase domain containing 5	0.285285	0.0448336
1434777_at	16918	Mycl1	v-myc myelocytomatosis viral oncogene homolog 1, lung carcinoma derived (avian)	0.284324	0.0295291
1436939_at	217012	Unc45b	unc-45 homolog B (C. elegans)	0.28219	0.0281652
1449419_at	76088	Dock8	dedicator of cytokinesis 8	0.281137	0.000103645
1453066_at	66567	2510022D24Rik	RIKEN cDNA 2510022D24 gene	0.280203	0.0448863
1434745_at	12444	Ccnd2	cyclin D2	0.279491	1.08975e-05
1452343_at	52662	D18Ertd653e	DNA segment, Chr 18, ERATO Doi 653, expressed	0.278904	0.0130553
1446125_at	---	---	---	0.278743	0.040108
1447309_at	---	---	Adult male testis cDNA, RIKEN full-length enriched library, clone:4930539H17 product:unclassifiable, full insert sequence	0.277784	0.0109655
1443589_at	52175	DXErtd242e	DNA segment, Chr X, ERATO Doi 242, expressed	0.277187	8.91526e-05
1416123_at	12444	Ccnd2	cyclin D2	0.276384	2.17586e-05
1420530_at	29861	Neud4	neuronal d4 domain family member	0.274276	0.0250524
1427042_at	105853	Mal2	mal, T-cell differentiation protein 2	0.274149	9.83034e-06
1419146_a_at	103988	Gck	glucokinase	0.273691	0.0446642
1449873_at	12163	Bmp8a	bone morphogenetic protein 8a	0.272357	0.0381291
1457629_at	234776	BC060631	cDNA sequence BC060631	0.271728	0.00248901
1457881_at	99031	Osbpl6	oxysterol binding protein-like 6	0.270836	0.000239602
1453205_at	69496	Dydc1	DPY30 domain containing 1	0.269889	0.0225593
1433116_at	70644	5730552O08Rik	RIKEN cDNA 5730552O08 gene	0.267884	0.0277666
1453119_at	71198	Otud1	OTU domain containing 1	0.267506	5.35941e-06
1429590_at	320165	Tacc1	transforming, acidic coiled-coil containing protein 1	0.266171	0.000235693
1426431_at	16450	Jag2	jagged 2	0.265425	0.000168705
1431749_a_at	19419	Rasgrp1	RAS guanyl releasing protein 1	0.264484	0.0400475
1422912_at	12159	Bmp4	bone morphogenetic protein 4	0.263871	1.70074e-05
1435172_at	13813	Eomes	eomesodermin homolog (Xenopus laevis)	0.263573	0.00892
1438596_at	668215	LOC668215	Hypothetical protein LOC668215	0.263063	0.0337426
1416122_at	12444	Ccnd2	cyclin D2	0.26296	6.21174e-06
1427220_a_at	20944	Svs5	seminal vesicle secretion 5	0.262258	0.0190033
1438018_at	77963	Hook1	hook homolog 1 (Drosophila)	0.258235	0.00369991
1449022_at	18008	Nes	nestin	0.256296	0.00105232
1430844_at	72245	1700018M17Rik	RIKEN cDNA 1700018M17 gene	0.25616	0.000306315
1433215_at	---	---	---	0.255383	0.0235312
1459553_at	---	---	---	0.253994	0.0107697
1454873_at	243372	Zfp775	zinc finger protein 775	0.253861	0.00241371
1437578_at	12722 /// 80797	Clca1 /// Clca2	chloride channel calcium activated 1 /// chloride channel calcium activated 2	0.251294	0.0263814
1450397_at	17755	Mtap1b	microtubule-associated protein 1 B	0.25003	0.000329845
1440188_at	11429	Aco2	Aconitase 2, mitochondrial	0.247713	0.0426146
1434301_at	399603	D330050I23Rik	RIKEN cDNA D330050I23 gene	0.246644	8.38098e-05
1434458_at	14313	Fst	Follistatin	0.245964	1.69602e-05
1424770_at	109624	Cald1	caldesmon 1	0.24208	0.000620858
1425942_a_at	14758	Gpm6b	glycoprotein m6b	0.242037	6.06989e-05
1446853_at	77629	4930544G21Rik	RIKEN cDNA 4930544G21 gene	0.241205	0.0342405
1424824_at	105439	Slain1	SLAIN motif family, member 1	0.238496	0.000413911
1440172_s_at	76640	1700113H08Rik	RIKEN cDNA 1700113H08 gene	0.237729	0.0204167
1430520_at	66871	Cpne8	copine VIII	0.237377	1.02872e-05
1429691_at	71324	5430405N12Rik	RIKEN cDNA 5430405N12 gene	0.236797	6.30549e-05
1428122_s_at	72543	2610528K11Rik	RIKEN cDNA 2610528K11 gene	0.236226	0.000570349
1417267_s_at	66120	Fkbp11	FK506 binding protein 11	0.234733	4.48973e-05
1459094_at	20616	Snap91	Synaptosomal-associated protein 91	0.234485	0.00425541
1433300_at	72861	2900005I04Rik	RIKEN cDNA 2900005I04 gene	0.234247	0.0145494
1431823_at	64113	Moap1	modulator of apoptosis 1	0.232194	0.0344498
1423091_a_at	14758	Gpm6b	glycoprotein m6b	0.23198	4.1961e-05
1455956_x_at	12444	Ccnd2	cyclin D2	0.230778	9.65359e-06
1430526_a_at	67155	Smarca2	SWI/SNF related, matrix associated, actin dependent regulator of chromatin, subfamily a, member 2	0.229568	0.000637701
1434623_at	22186 /// 383341 /// 665823 /// 666586 /// 669193 /// 669699 /// 676355 /// 676687	Uba52 /// EG383341 /// EG665823 /// LOC666586 /// LOC669193 /// LOC669699 /// LOC676355 /// LOC676687	ubiquitin A-52 residue ribosomal protein fusion product 1 /// predicted gene, EG383341 /// predicted gene, EG665823 /// similar to ubiquitin A-52 residue ribosomal protein fusion product 1 /// similar to ubiquitin A-52 residue ribosomal protein fusion product 1 /// similar to ubiquitin A-52 residue ribosomal protein fusion product 1 /// similar to ubiquitin A-52 residue ribosomal protein fusion p…	0.229408	0.034167
1422815_at	12279	C9	complement component 9	0.223933	0.0471374
1457601_at	---	---	Adult male liver tumor cDNA, RIKEN full-length enriched library, clone:C730010C06 product:unclassifiable, full insert sequence	0.221827	0.0409345
1443036_at	241514	Zfp804a	zinc finger protein 804A	0.22098	0.0420276
1416630_at	15903	Id3	inhibitor of DNA binding 3	0.217729	0.000125779
1417311_at	68337	Crip2	cysteine rich protein 2	0.215752	7.83616e-06
1449470_at	13390	Dlx1	distal-less homeobox 1	0.215215	0.0158105
1418111_at	67366	1810008K16Rik	RIKEN cDNA 1810008K16 gene	0.211452	0.00744414
1458732_at	---	---	---	0.211002	0.00975952
1415965_at	20249	Scd1	stearoyl-Coenzyme A desaturase 1	0.210424	7.58804e-06
1446845_at	272350	LOC272350	similar to RIKEN cDNA 1110067D22	0.208326	0.0219412
1418317_at	16870	Lhx2	LIM homeobox protein 2	0.207646	4.36679e-06
1446721_at	---	---	---	0.207492	0.0128816
1422195_s_at	21384	Tbx15	T-box 15	0.203765	0.0337008
1443351_at	237213	Glra2	Glycine receptor, alpha 2 subunit	0.201364	0.0305906
1438428_at	57339	Jph1	Junctophilin 1	0.200788	1.8309e-05
1427481_a_at	232975	Atp1a3	ATPase, Na+/K+ transporting, alpha 3 polypeptide	0.200264	0.0322928
1416832_at	67547	Slc39a8	solute carrier family 39 (metal ion transporter), member 8	0.199328	0.000106017
1437785_at	101401	Adamts9	a disintegrin-like and metallopeptidase (reprolysin type) with thrombospondin type 1 motif, 9	0.198813	0.000200854
1450248_at	11488	Adam11	a disintegrin and metallopeptidase domain 11	0.19817	0.0330466
1446901_at	103358	AU022077	expressed sequence AU022077	0.194799	0.0380177
1460047_at	14269	Fnbp1	Formin binding protein 1	0.192125	0.00520349
1417122_at	57257	Vav3	vav 3 oncogene	0.189299	0.035622
1453190_at	71472	Usp19	ubiquitin specific peptidase 19	0.189058	0.00576809
1421769_at	16917	Lmx1b	LIM homeobox transcription factor 1 beta	0.188017	0.0437904
1438327_at	241494	Zfp533	Zinc finger protein 533	0.185632	0.013458
1452124_at	11735	Ank3	ankyrin 3, epithelial	0.183278	8.6447e-05
1453716_at	75016	4930480K23Rik	RIKEN cDNA 4930480K23 gene	0.183004	0.0331592
1430609_at	76866	Morn1	MORN repeat containing 1	0.178153	0.00312432
1433776_at	108927	Lhfp	lipoma HMGIC fusion partner	0.173427	1.53059e-05
1439669_at	235599	6430571L13Rik	RIKEN cDNA 6430571L13 gene	0.171884	0.00068446
1423310_at	21983	Tpbg	trophoblast glycoprotein	0.171307	7.92301e-06
1438073_at	236576	Spry3	sprouty homolog 3 (Drosophila)	0.170225	0.0144261
1445703_at	102944	AI848149	expressed sequence AI848149	0.166652	0.0135213
1422448_at	21785	Tff2	trefoil factor 2 (spasmolytic protein 1)	0.159329	0.00219402
1430352_at	74516	A730049H05Rik	RIKEN cDNA A730049H05 gene	0.158372	0.000200686
1436678_at	24051	Sgcb	sarcoglycan, beta (dystrophin-associated glycoprotein)	0.156832	0.00305053
1432078_at	74688	4930453L07Rik	RIKEN cDNA 4930453L07 gene	0.15627	0.0372063
1424099_at	69590	2310016C16Rik	RIKEN cDNA 2310016C16 gene	0.155955	5.54776e-06
1437259_at	---	---	---	0.153831	6.11393e-05
1432513_a_at	75434	1700001C02Rik	RIKEN cDNA 1700001C02 gene	0.152009	0.0033204
1452014_a_at	16000	Igf1	insulin-like growth factor 1	0.149764	0.0339678
1426157_a_at	69165	Cd209b	CD209b antigen	0.149643	0.000511402
1448943_at	18186	Nrp1	neuropilin 1	0.148821	1.61353e-05
1429268_at	70458	2610318N02Rik	RIKEN cDNA 2610318N02 gene	0.148502	1.10282e-05
1421374_a_at	56188	Fxyd1	FXYD domain-containing ion transport regulator 1	0.147144	0.046124
1445645_at	11496	Adam22	A disintegrin and metallopeptidase domain 22	0.146996	0.0242537
1429747_at	75471	1700009N14Rik	RIKEN cDNA 1700009N14 gene	0.146292	0.00131097
1455881_at	72500	Ier5l	immediate early response 5-like	0.144953	0.00119472
1451934_at	14964	H2-D1	histocompatibility 2, D region locus 1	0.144668	0.0389268
1428581_at	71849	1700024G10Rik	RIKEN cDNA 1700024G10 gene	0.138566	0.0106057
1450047_at	50786	Hs6st2	heparan sulfate 6-O-sulfotransferase 2	0.13668	0.000125669
1444338_at	---	---	---	0.134484	0.00439075
1453304_s_at	17069	Ly6e	lymphocyte antigen 6 complex, locus E	0.128126	0.000739418
1437935_at	75033	4930486G11Rik	RIKEN cDNA 4930486G11 gene	0.128113	0.000117113
1441075_at	329416	Nostrin	nitric oxide synthase trafficker	0.127486	0.000266772
1438717_a_at	99031	Osbpl6	oxysterol binding protein-like 6	0.126245	0.00054819
1451858_at	235712 /// 668727	Mrgpra2 /// LOC668727	MAS-related GPR, member A2 /// similar to MAS-related GPR, member A2	0.123146	0.000555685
1424800_at	13800	Enah	enabled homolog (Drosophila)	0.120118	4.80289e-06
1455238_at	245631	Mum1l1	melanoma associated antigen (mutated) 1-like 1	0.118805	2.01986e-05
1458045_at	23966	Odz4	Odd Oz/ten-m homolog 4 (Drosophila)	0.11682	9.53028e-05
1439427_at	56863	Cldn9	claudin 9	0.109944	2.67898e-05
1448269_a_at	67455	Klhl13	kelch-like 13 (Drosophila)	0.108546	6.15586e-05
1455688_at	18214	Ddr2	discoidin domain receptor family, member 2	0.105159	3.35228e-05
1451882_a_at	14179	Fgf8	fibroblast growth factor 8	0.104347	0.000847746
1416008_at	20230	Satb1	special AT-rich sequence binding protein 1	0.104343	0.0354435
1450362_at	---	---	---	0.103804	0.000776997
1431248_at	68144	5031426D15Rik	RIKEN cDNA 5031426D15 gene	0.101373	0.000894479
1454838_s_at	106522	AW548124	expressed sequence AW548124	0.100829	0.000550952
1417852_x_at	12722	Clca1	chloride channel calcium activated 1	0.0939951	7.63532e-07
1437137_at	245386	6430550H21Rik	RIKEN cDNA 6430550H21 gene	0.0916251	0.00499171
1449537_at	17687	Msh5	mutS homolog 5 (E. coli)	0.0910871	0.000350246
1460259_s_at	12722 /// 80797	Clca1 /// Clca2	chloride channel calcium activated 1 /// chloride channel calcium activated 2	0.0892482	1.99466e-07
1422755_at	12229	Btk	Bruton agammaglobulinemia tyrosine kinase	0.0810732	0.00465052
1439220_at	11735	Ank3	Ankyrin 3, epithelial	0.0792893	0.00742849
1420016_at	19063	Ppt1	Palmitoyl-protein thioesterase 1	0.078052	0.00769424
1417853_at	12722	Clca1	chloride channel calcium activated 1	0.0772421	6.13114e-06
1426649_at	230157	Tmeff1	transmembrane protein with EGF-like and two follistatin-like domains 1	0.0741593	0.000331795
1456388_at	50770	Atp11a	ATPase, class VI, type 11A	0.0620161	0.000285019
1455724_at	---	---	2 days pregnant adult female oviduct cDNA, RIKEN full-length enriched library, clone:E230030F22 product:unclassifiable, full insert sequence	0.0599649	2.01881e-06
1419668_at	24051	Sgcb	sarcoglycan, beta (dystrophin-associated glycoprotein)	0.0597145	1.42636e-05
1436067_at	229055 /// 669642	Zbtb10 /// LOC669642	zinc finger and BTB domain containing 10 /// similar to zinc finger and BTB domain containing 10	0.0566719	3.60446e-05
1448529_at	21824	Thbd	thrombomodulin	0.0506555	0.00016982
1419667_at	24051	Sgcb	sarcoglycan, beta (dystrophin-associated glycoprotein)	0.0476145	8.32577e-05
1425923_at	18109	Mycn	v-myc myelocytomatosis viral related oncogene, neuroblastoma derived (avian)	0.0316298	1.80285e-06
1415964_at	20249	Scd1	stearoyl-Coenzyme A desaturase 1	0.0237827	1.43384e-06
1453997_a_at	18008	Nes	nestin	0.0234278	3.50188e-05
1441890_x_at	230157	Tmeff1	transmembrane protein with EGF-like and two follistatin-like domains 1	0.0231923	4.29707e-05
1429154_at	72022	Slc35f2	solute carrier family 35, member F2	0.0206892	0.000104559
1452740_at	77579	Myh10	myosin, heavy polypeptide 10, non-muscle	0.0193273	2.82127e-06
